# Supplementary material for: Prefrontal cortex-dependent innate behaviors are altered by selective knockdown of Gad1 in neuropeptide Y interneurons
Source: PLoS One. 2018 Jul 19;13(7):e0200809. doi: 10.1371/journal.pone.0200809 (PMC6053188; doi:10.1371/journal.pone.0200809)
Supplement: S4 Data — (XLSX) [file pone.0200809.s004.xlsx]

## Sheet: EPM
ID	Genotype	Gender	Age	Open Arm Time (s)	%	Open Entrances	Total Entries
1	NPYGAD1-WT	Male	29	109	36.3333	11	14
2	NPYGAD1-TG	Male	30	18.1	6.03333	2	11
3	NPYGAD1-WT	Female	30	69.3	23.1	11	35
4	NPYGAD1-TG	Male	30	56.2	18.7333	5	17
5	NPYGAD1-WT	Female	30	79.8	26.6	9	24
6	NPYGAD1-WT	Female	30	69.5	23.1667	6	17
7	NPYGAD1-WT	Male	30	66.2	22.0667	5	17
8	NPYGAD1-WT	Male	30	91.5	30.5	12	26
9	NPYGAD1-TG	Male	30	59.8	19.9333	10	26
10	NPYGAD1-WT	Male	30	80.1	26.7	13	30
11	NPYGAD1-WT	Male	30	57.2	19.0667	8	26
12	NPYGAD1-WT	Male	30	69.3	23.1	8	25
13	NPYGAD1-WT	Female	30	54	18	9	23
14	NPYGAD1-WT	Female	30	63.6	21.2	8	19
15	NPYGAD1-TG	Male	31	63.2	21.0667	10	28
16	NPYGAD1-TG	Male	31	53.2	17.7333	5	18
17	NPYGAD1-WT	Male	31	44.6	14.8667	7	21
18	NPYGAD1-WT	Male	31	35.8	11.9333	5	16
19	NPYGAD1-TG	Male	31	27.6	9.2	5	17
20	NPYGAD1-WT	Female	32	50.2	16.7333	8	23
21	NPYGAD1-WT	Male	32	50.2	16.7333	6	17
22	NPYGAD1-WT	Male	32	111.3	37.1	11	23
23	NPYGAD1-TG	Male	32	30.1	10.0333	5	14
24	NPYGAD1-WT	Male	32	31.9	10.6333	4	16
25	NPYGAD1-WT	Female	32	55.6	18.5333	7	26
26	NPYGAD1-WT	Male	33	25.8	8.6	5	17
27	NPYGAD1-TG	Male	34	7.2	2.4	2	7
28	NPYGAD1-TG	Male	34	73.8	24.6	10	24
29	NPYGAD1-WT	Male	34	73	24.3333	14	29
30	NPYGAD1-TG	Male	34	52.7	17.5667	7	17
31	NPYGAD1-TG	Female	34	33.4	11.1333	5	16
32	NPYGAD1-TG	Female	34	59.1	19.7	7	19
33	NPYGAD1-WT	Male	34	40.8	13.6	12	26
34	NPYGAD1-TG	Male	34	65.2	21.7333	10	21
35	NPYGAD1-TG	Male	34	63.5	21.1667	12	27
36	NPYGAD1-WT	Female	34	90.7	30.2333	14	25
37	NPYGAD1-WT	Female	34	51.9	17.3	5	12
38	NPYGAD1-WT	Female	34	73.1	24.3667	14	26
39	NPYGAD1-WT	Male	36	40.3	13.4333	8	27
40	NPYGAD1-WT	Male	36	60.6	20.2	12	29
41	NPYGAD1-WT	Female	36	81.6	27.2	14	34
42	NPYGAD1-WT	Male	36	40.2	13.4	6	20
43	NPYGAD1-WT	Male	36	30.9	10.3	5	18
44	NPYGAD1-WT	Male	36	95.6	31.8667	12	27
45	NPYGAD1-TG	Male	37	7	2.33333	2	15
46	NPYGAD1-TG	Female	37	55.8	18.6	12	29
47	NPYGAD1-TG	Male	38	0	0	0	9
48	NPYGAD1-TG	Male	38	52.5	17.5	5	21
49	NPYGAD1-TG	Female	38	36.1	12.0333	5	14
50	NPYGAD1-TG	Female	38	53.7	17.9	7	14
51	NPYGAD1-WT	Male	42	40.2	13.4	4	20
52	NPYGAD1-WT	Male	44	64.2	21.4	7	16
53	NPYGAD1-WT	Female	44	17.6	5.86667	3	13
54	NPYGAD1-WT	Male	44	0	0	0	11
55	NPYGAD1-WT	Male	44	4	1.33333	1	8
56	NPYGAD1-WT	Female	46	64.9	21.6333	13	32
57	NPYGAD1-WT	Female	46	83.2	27.7333	14	30
58	NPYGAD1-WT	Male	46	37.6	12.5333	8	50
59	NPYGAD1-WT	Male	47	55.3	18.4333	8	21
60	NPYGAD1-WT	Male	47	38.7	12.9	6	21
61	NPYGAD1-WT	Male	47	33.7	11.2333	4	14
62	NPYGAD1-TG	Female	57	9.2	3.06667	2	9
63	NPYGAD1-TG	Male	57	0	0	0	5
64	NPYGAD1-TG	Female	57	38.8	12.9333	6	16

## Sheet: Open Field
				Distance Traveled			Ambulatory Time
ID	Genotype	Gender	Age	Center Dist. (cm)	Total Dist. (cm)	Center Dist. Traveled (% of total)	Center Amb. Time (s)	Total Amb. Time (s)	Center Amb Time (% of total)	Total Resting Time (s)	Total Vertical Time (s)	Average Speed (cm/s)
1	NPYGAD1-TG	Female	47	94.3484	2013.52	4.68575	4	108	3.7037	156.55	13.95	19.7324
2	NPYGAD1-TG	Female	47	418.099	3078.19	13.5827	16.05	149.2	10.7574	125	24.4	20.8609
3	NPYGAD1-TG	Female	47	241.982	2497.21	9.69009	6.45	123.95	5.20371	147.1	13.5	21.753
4	NPYGAD1-WT	Female	49	189.682	2105.43	9.0092	6.95	123.95	5.6071	153.9	15.3	17.1169
5	NPYGAD1-WT	Female	49	352.28	2905.36	12.1252	12.05	143.55	8.39429	129.85	13.8	20.1868
6	NPYGAD1-WT	Female	49	187.519	2346.57	7.99119	7.15	109.65	6.52075	163.2	17.25	22.8313
7	NPYGAD1-WT	Female	49	190.331	1389.75	13.6953	7.65	70.15	10.9052	203.75	13.15	16.9349
8	NPYGAD1-WT	Female	49	515.577	2893.47	17.8186	18.75	136.2	13.7665	134.5	10.9	23.0394
9	NPYGAD1-TG	Female	47	13.2996	1179.72	1.12735	0.9	77.6	1.15979	197.65	8.15	14.2747
10	NPYGAD1-TG	Female	47	15.24	1185.39	1.28566	1.2	74.45	1.61182	192.3	4	14.8037
11	NPYGAD1-TG	Female	47	46.1873	1579.22	2.92469	2.85	96.35	2.95797	175.3	23.4	15.432
12	NPYGAD1-TG	Male	47	13.2996	1182.89	1.12434	0.65	75.3	0.863214	195.15	5.3	15.6096
13	NPYGAD1-TG	Male	47	46.1146	1192.94	3.86561	1.35	71.5	1.88811	206	28	15.8093
14	NPYGAD1-WT	Female	53	242.422	1696.88	14.2864	13.25	102.45	12.9331	165.45	12.05	16.9014
15	NPYGAD1-WT	Female	53	246.22	1974.45	12.4703	9.45	104.8	9.01718	164.9	20.95	20.3932
16	NPYGAD1-WT	Male	53	95.6576	1699.02	5.63016	3.85	94.6	4.06977	178.95	18.95	17.7544
17	NPYGAD1-WT	Male	53	264.62	1751.99	15.104	12.45	95.65	13.0162	180.4	15.8	17.9553
18	NPYGAD1-WT	Male	53	244.714	1840.45	13.2964	8.95	97	9.2268	172.1	18.55	18.7161
19	NPYGAD1-TG	Male	47	0	503.251	0	0	31.7	0	246.6	15.8	6.86877
20	NPYGAD1-TG	Male	47	221.084	1693.95	13.0513	9.65	100.45	9.60677	168.65	23.5	17.6565
21	NPYGAD1-TG	Male	41	72.5856	1337.05	5.42878	2.55	76.05	3.35306	195.75	13	15.8243
22	NPYGAD1-TG	Female	41	58.2271	1491.92	3.90282	2	75.4	2.65252	192.4	11.05	20.1024
23	NPYGAD1-WT	Male	37	213.397	1729.2	12.3408	9.05	104.85	8.63138	168.55	14.75	17.8206
24	NPYGAD1-WT	Female	37	181.341	1694.12	10.7042	7.85	96.45	8.13893	171.95	8.05	17.0289
25	NPYGAD1-TG	Male	35	38.329	1338.42	2.86376	2.9	86.8	3.34101	189.4	15.9	14.5025
26	NPYGAD1-TG	Male	35	47.8583	1304.1	3.66984	2.05	73.6	2.78533	194.9	24.95	19.652
27	NPYGAD1-TG	Male	35	111.137	1611.88	6.89488	5.05	87.4	5.77803	180.45	24.2	18.4812
28	NPYGAD1-TG	Male	35	25.9512	945.689	2.74415	1.65	61.15	2.69828	218.65	7.45	13.5667
29	NPYGAD1-TG	Male	35	52.6696	1388.32	3.79377	2.35	78.2	3.00512	193.35	18.9	16.2369
30	NPYGAD1-TG	Female	35	110.955	1969.94	5.6324	4.55	112.05	4.06069	157.9	22.75	18.952
31	NPYGAD1-TG	Female	35	214.086	2017.84	10.6096	7.2	109.75	6.56036	169.35	39.5	18.4128
32	NPYGAD1-WT	Male	37	163.68	1658.97	9.86636	8.05	102	7.89216	173.55	22.25	16.1261
33	NPYGAD1-WT	Male	37	181.966	1659.98	10.962	8.8	98.9	8.89788	169.3	15.4	16.9274
34	NPYGAD1-WT	Male	37	330.422	2038.12	16.2121	13.4	110.1	12.1708	166.7	25.45	20.4907
35	NPYGAD1-WT	Female	28	238.007	1881.93	12.647	9.25	107	8.64486	162.85	226	18.086
36	NPYGAD1-WT	Female	28	76.4917	1611.89	4.74545	4.3	97.25	4.42159	166.4	252	24.8057
37	NPYGAD1-WT	Male	28	93.5077	2067.44	4.52287	3.6	110.8	3.2491	159.6	395	19.411
38	NPYGAD1-WT	Male	28	174.34	1673.2	10.4195	6.95	88.75	7.83099	185.85	342	19.4788
39	NPYGAD1-WT	Male	28	186.867	1923.17	9.7166	9.9	119.1	8.31234	154.55	263	15.7173
40	NPYGAD1-WT	Male	28	89.7143	1444.9	6.20903	4.95	94.5	5.2381	181.05	153	14.8942

## Sheet: ELISA-Corticosterone
Number	Gender	Age	Genotype	Cort Concentration
				pg/mL
1	Female	45	NPYGAD1-WT	83.9436
2	Female	45	NPYGAD1-WT	82.1209
3	Male	40	NPYGAD1-TG	77.1365
4	Male	45	NPYGAD1-TG	78.0819
5	Male	42	NPYGAD1-TG	77.9797
6	Male	45	NPYGAD1-WT	80.231
7	Male	42	NPYGAD1-WT	75.9439
8	Male	45	NPYGAD1-WT	75.1446
9	Female	40	NPYGAD1-TG	77.7429
10	Female	45	NPYGAD1-TG	82.2219
11	Female	42	NPYGAD1-TG	75.6114
12	Female	41	NPYGAD1-TG	90.2864
13	Female	41	NPYGAD1-TG	88.4406
14	Female	41	NPYGAD1-TG	94.5997
15	Female	41	NPYGAD1-TG	98.009
16	Male	41	NPYGAD1-TG	93.6958
17	Female	41	NPYGAD1-TG	90.4247
18	Female	54	NPYGAD1-TG	88.352
19	Female	41	NPYGAD1-TG	94.7463
20	Female	54	NPYGAD1-TG	94.3544
21	Female	41	NPYGAD1-TG	92.3442
22	Female	58	NPYGAD1-TG	94.0998
23	Female	41	NPYGAD1-WT	92.3321
24	Male	41	NPYGAD1-WT	98.451
25	Female	41	NPYGAD1-WT	92.2072
26	Female	41	NPYGAD1-WT	94.2171
27	Female	45	NPYGAD1-WT	82.9423

## Sheet: Nesting
					Ind. Scores
ID	Genotype	Age	Gender	% Nestlet Shredded	KC	AB	LB	MC	Mean	SE of mean
1	NPYGAD1-WT	29	Male	70	3.5	3		3.5	3.33333	0.16667
2	NPYGAD1-WT	29	Female	72.5	3.5	3		5	3.83333	0.60093
3	NPYGAD1-WT	29	Male	55	3	3		3.5	3.16667	0.16667
4	NPYGAD1-WT	29	Female	25	2	2		2.5	2.16667	0.16667
5	NPYGAD1-WT	30	Male	62.5	3	3.5			3.25	0.25
6	NPYGAD1-WT	39	Male	62.75	3	3			3	0
7	NPYGAD1-WT	39	Male	0	1	1			1	0
8	NPYGAD1-WT	39	Male	100	5	4		5	4.66667	0.33333
9	NPYGAD1-WT	39	Male	70	3	3.5			3.25	0.25
10	NPYGAD1-TG	40	Male	100	5	4.5	5	5	4.875	0.125
11	NPYGAD1-TG	40	Female	100	4	3.5	4	4	3.875	0.125
12	NPYGAD1-TG	40	Female	100	3.5	3.5	3	4	3.5	0.20412
13	NPYGAD1-WT	41	Male	100	5	4		5	4.66667	0.33333
14	NPYGAD1-WT	41	Male	85	3.5	3		4	3.5	0.28868
15	NPYGAD1-WT	41	Male	100	4	4		4	4	0
16	NPYGAD1-WT	41	Female	95	5	4		4	4.33333	0.33333
17	NPYGAD1-WT	42	Female	100	3.5	4.5	4	4	4	0.20412
18	NPYGAD1-WT	42	Female	100	5	4	5	4	4.5	0.28868
19	NPYGAD1-TG	42	Female	95	4	3.5	4.5	4	4	0.20412
20	NPYGAD1-TG	42	Female	100	3.5	3.5	4.5	4	3.875	0.23936
21	NPYGAD1-TG	42	Female	100	4	3.5	4.25	4	3.9375	0.15729
22	NPYGAD1-WT	42	Male	100	5	3.5	5	5	4.625	0.375
23	NPYGAD1-WT	42	Female	100	4	4.5	4.5	4	4.25	0.14434
24	NPYGAD1-TG	42	Male	100	5	4.5	5	5	4.875	0.125
25	NPYGAD1-TG	42	Male	100	5	4	4.75		4.58333	0.30046
26	NPYGAD1-WT	42	Male	100	5	4.5	5	5	4.875	0.125
27	NPYGAD1-WT	45	Male	100	5	4	4.5	4	4.375	0.23936
28	NPYGAD1-TG	45	Female	100	5	4.5	4.5	4	4.5	0.20412
29	NPYGAD1-TG	45	Male	100	4	4	5	4	4.25	0.25
30	NPYGAD1-WT	45	Female	100	4	4	3.75	4	3.9375	0.0625
31	NPYGAD1-WT	45	Male	100	5	4	4	4	4.25	0.25
32	NPYGAD1-WT	45	Female	95	3.5	3.5	3.75	3.5	3.5625	0.0625
33	NPYGAD1-WT	45	Male	100	5	4	4.5	5	4.625	0.23936
34	NPYGAD1-WT	45	Female	100	5	4.5	4.5	5	4.75	0.14434
35	NPYGAD1-WT	46	Female	81.5	3	3			3	0
36	NPYGAD1-WT	46	Male	54.5	2.5	3			2.75	0.25
37	NPYGAD1-WT	46	Female	43.25	2.5	2			2.25	0.25
38	NPYGAD1-WT	49	Female	60	3.5	3			3.25	0.25
39	NPYGAD1-WT	49	Female	100	3.5	3.5			3.5	0
40	NPYGAD1-TG	54	Male	100	5	4		4	4.33333	0.33333
41	NPYGAD1-TG	54	Male	85	3.5	3		4	3.5	0.28868
42	NPYGAD1-TG	54	Male	95	5	3.5		4	4.16667	0.44096
43	NPYGAD1-TG	54	Male	92.5	5	5		5	5	0
44	NPYGAD1-TG	54	Male	100	5	4.5		5	4.83333	0.16667
45	NPYGAD1-TG	54	Male	100	4	4		5	4.33333	0.33333
46	NPYGAD1-WT	69	Female	67.5	3	3.5			3.25	0.25

## Sheet: Social Dominance
ID	Genotype	Sex	Age				Matches	Winner	Time (s)
1	NPYGAD1-TG	Male	51				1 v 2	1	13
2	NPYGAD1-WT	Male	52				5 v 8	5	40
3	NPYGAD1-TG	Female	51	1			11 v 16	11	31
4	NPYGAD1-WT	Female	53		1		2 v 5	5	12
5	NPYGAD1-TG	Male	51				8 v 11	8	45
6	NPYGAD1-WT	Female	53		2		1 v 16	1	6
7	NPYGAD1-TG	Female	51	2			3 v 4	3	29
8	NPYGAD1-WT	Male	52				6 v 10	10	41
9	NPYGAD1-TG	Female	51	3			12 v 9	9	51
10	NPYGAD1-TG	Female	51	4			3 v 14	3	19
11	NPYGAD1-TG	Male	51				10 v 15	10	62
12	NPYGAD1-WT	Female	53		3		7 v 4	7	25
13	NPYGAD1-TG	Female	51	5			13 v 6	13	17
14	NPYGAD1-WT	Female	53		4		10 v 12	10	25
15	NPYGAD1-WT	Female	53		5		7 v 14	7	5
16	NPYGAD1-WT	Male	52				13 v 15	13	36

## Sheet: Contextual Fear Conditioning
				Day One								Day Two
ID	Gender	Age	Genotype	TrainingBaseline Freezing (s)	%	Shock 1 Freezing	%	Shock 2 Freezing	%	Shock 3 Freezing	%	Freezing (%)
3	Female	37	NPYGAD1-TG	1.167	0.9725	23.9	39.8333	54.4	90.6667	52.1	86.8333	87.2
4	Female	65	NPYGAD1-TG	0	0	10.83	18.05	10.4	17.3333	13.83	23.05	63
5	Female	37	NPYGAD1-TG	1.267	1.05583	4.7	7.83333	15.367	25.6117	28.867	48.1117	53.5
6	Female	45	NPYGAD1-TG	8.7	7.25	26.133	43.555	42.3	70.5	39.4	65.6667	53
7	Female	45	NPYGAD1-TG	0	0	21.867	36.445	28.133	46.8883	41.567	69.2783	56.3
8	Female	32	NPYGAD1-TG	2.133	1.7775	8.9	14.8333	27.1	45.1667	20.167	33.6117	78.2557
9	Female	37	NPYGAD1-TG	2.133	1.7775	5.5	9.16667	30.4	50.6667	37.067	61.7783	66
10	Female	43	NPYGAD1-TG	0	0	1.133	1.88833	6.2	10.3333	41.767	69.6117	61
11	Female	43	NPYGAD1-TG	0	0	1.067	1.77833	12.233	20.3883	14.533	24.2217	46
12	Female	30	NPYGAD1-TG	15.767	13.1392	42.433	70.7217	43.233	72.055	28.6	47.6667	70
13	Female	43	NPYGAD1-TG	7.567	6.30583	9.233	15.3883	23.933	39.8883	29.233	48.7217	79
14	Female	37	NPYGAD1-TG	3.8	3.16667	31	51.6667	26.933	44.8883	35.233	58.7217	54
15	Male	37	NPYGAD1-TG	6.4	5.33333	38.433	64.055	45.3	75.5	31.033	51.7217	84.6
16	Male	45	NPYGAD1-TG	7.233	6.0275	22.533	37.555	30.667	51.1117	46.267	77.1117	82.3
17	Male	45	NPYGAD1-TG	2.133	1.7775	43.533	72.555	19.8	33	49.933	83.2217	48.1
18	Male	45	NPYGAD1-TG	0	0	16.6	27.6667	25.333	42.2217	39.467	65.7783	52.7
19	Female	32	NPYGAD1-WT	1.367	1.13917	2.867	4.77833	19.033	31.7217	33.067	55.1117	77.0667
20	Female	37	NPYGAD1-WT	7	5.83333	16.833	28.055	47.5	79.1667	49.933	83.2217	76.4
21	Female	41	NPYGAD1-WT	6.467	5.38917	15.9	26.5	27.3	45.5	30.833	51.3883	74.3777
22	Female	41	NPYGAD1-WT	12.567	10.4725	32.867	54.7783	50.967	84.945	47.767	79.6117	72.4667
23	Female	59	NPYGAD1-WT	2.8	2.33333	22.667	37.7783	21.933	36.555	49	81.6667	86.1
24	Female	41	NPYGAD1-WT	10.533	8.7775	41.167	68.6117	42.567	70.945	46.4	77.3333	85.6333
25	Female	65	NPYGAD1-WT	2.3	1.91667	21.7	36.1667	40.8	68	46.53	77.55	88
26	Female	65	NPYGAD1-WT	0	0	1.1	1.83333	15.67	26.1167	27	45	62
27	Female	65	NPYGAD1-WT	0	0	6.067	10.1117	28.3	47.1667	7.83	13.05	31
28	Female	30	NPYGAD1-WT	10.467	8.7225	3.633	6.055	48.933	81.555	42.5	70.8333	95
29	Female	43	NPYGAD1-WT	4.3	3.58333	1.5	2.5	27.8	46.3333	20.33	33.8833	44
30	Female	37	NPYGAD1-WT	2.833	2.36083	20.967	34.945	24.6	41	45.633	76.055	79.9
31	Male	41	NPYGAD1-WT	0	0	21.033	35.055	5.833	9.72167	45.5	75.8333	54.089
32	Male	37	NPYGAD1-WT	2.733	2.2775	28.2	47	47.067	78.445	52.767	87.945	61.6
33	Male	35	NPYGAD1-WT	45.2	37.6667	39.2	65.3333	42.1	70.1667	52.367	87.2783	70.1
34	Male	35	NPYGAD1-WT	26.867	22.3892	51.267	85.445	36.467	60.7783	34.167	56.945	24.2
35	Male	32	NPYGAD1-WT	3.3	2.75	7.3	12.1667	22.23	37.05	29.3	48.8333	60.6223
36	Male	41	NPYGAD1-WT	1	0.83333	2.633	4.38833	5.4	9	27.033	45.055	42.8223
37	Male	41	NPYGAD1-WT	4.2	3.5	14.5	24.1667	19.976	33.2933	21.533	35.8883	44.411
38	Male	41	NPYGAD1-WT	5.633	4.69417	26.3	43.8333	40.9	68.1667	47.5	79.1667	56.7223

## Sheet: Cued Fear Conditioning
				Day One (With Shock)										Day Two (Without Shock)
ID	Gender	Age	Genotype	Baseline Freezing (s)	%	Tone 1	%	Post-Tone1	%	Tone 2	%	Post-Tone 2	%	Baseline	%	Tone 1	%	Post-Tone1	%	Tone2	%	Post-Tone2	%		Day 2 Tone Avg.	Day 2-Post Tone Average
1	Male	31	NPYGAD1-TG	3.467	2.88917	2.1	7	32.1	26.75	1.2	4	29.133	48.555	49.467	41.2225	20.467	68.2233	39.7	33.0833	16.1	53.6667	7.3	12.1667		60.945	22.625
2	Female	31	NPYGAD1-TG	7.867	6.55583	0	0	10.1	8.41667	2.3	7.66667	13.6	22.6667	2.233	1.86083	10.367	34.5567	8.467	7.05583	11.867	39.5567	11.433	19.055		37.0567	13.0554
3	Male	31	NPYGAD1-TG	4.533	3.7775	0	0	64.93	54.1083	13.1	43.6667	39.33	65.55	61	50.8333	13.367	44.5567	31.667	26.3892	26.2	87.3333	28.167	46.945		65.945	36.6671
4	Female	31	NPYGAD1-TG	1.033	0.86083	0	0	11.167	9.30583	6.7	22.3333	32.033	53.3883	71.367	59.4725	11.367	37.89	2.767	2.30583	13.867	46.2233	34.933	58.2217		42.0567	30.2638
5	Male	31	NPYGAD1-TG	7.567	6.30583	2.4	8	20.4	17	7.7	25.6667	9.333	15.555	11.9	9.91667	9.7	32.3333	25.067	20.8892	10	33.3333	2.1	3.5		32.8333	12.1946
6	Male	31	NPYGAD1-TG	0	0	0	0	0	0	0	0	1.2	2	6.567	5.4725	10.433	34.7767	5.7	4.75	0	0	8.067	13.445		17.3883	9.0975
7	Male	31	NPYGAD1-TG	1	0.83333	0	0	1.3	1.08333	0	0	0	0	57.9	48.25	4.867	16.2233	15.433	12.8608	4.867	16.2233	6.1	10.1667		16.2233	11.5137
8	Male	43	NPYGAD1-TG	1.267	1.05583	0	0	41.367	34.4725	7.4	24.6667	31.467	52.445	7.133	5.94417	19.2	64	24.233	20.1942	19.8	66	8.6	14.3333		65	17.2638
9	Female	43	NPYGAD1-TG	0	0	0	0	20.833	17.3608	4.933	16.4433	25.3	42.1667	72.833	60.6942	27.667	92.2233	55.633	46.3608	11.033	36.7767	3.867	6.445		64.5	26.4029
10	Female	43	NPYGAD1-TG	0	0	1.167	3.89	24.267	20.2225	8.033	26.7767	35	58.3333	23.567	19.6392	19.9	66.3333	10.567	8.80583	18.333	61.11	9.333	15.555		63.7217	12.1804
11	Male	43	NPYGAD1-TG	0	0	0	0	42.2	35.1667	8.633	28.7767	23.6	39.3333	9.533	7.94417	Day One (With Shock)+O1:V1	15.2233	47.433	39.5275	5.933	19.7767	11.4	19		17.5	29.2638
12	Female	43	NPYGAD1-TG	0	0	0	0	8.8	7.33333	4.6	15.3333	10.133	16.8883	1.1	0.91667	7.167	23.89	14.233	11.8608	1.433	4.77667	0	0		14.3333	5.93041
13	Female	48	NPYGAD1-WT	0	0	0	0	1.033	0.86083	4.033	13.4433	17.067	28.445	37.967	31.6392	19.7	65.6667	19.233	16.0275	21.467	71.5567	1.033	1.72167		68.6117	8.87458
14	Male	31	NPYGAD1-WT	3.467	2.88917	1.067	3.55667	14.8	12.3333	7.63	25.4333	22.533	37.555	19.9	16.5833	11.667	38.89	10.1	8.41667	13.867	46.2233	7.033	11.7217		42.5567	10.0692
15	Female	31	NPYGAD1-WT	3.667	3.05583	1.576	5.25333	28.2	23.5	15.5	51.6667	36.9	61.5	91.433	76.1942	30	100	22.133	18.4442	8.267	27.5567	1.5	2.5		63.7783	10.4721
16	Male	31	NPYGAD1-WT	1.133	0.94417	1.233	4.11	47.533	39.6108	8.6	28.6667	29.733	49.555	35.267	29.3892	23.033	76.7767	26.667	22.2225	15.6	52	34.667	57.7783		64.3883	40.0004
17	Female	48	NPYGAD1-WT	4.267	3.55583	0	0	1.133	0.94417	4.8	16	2.367	3.945	9.9	8.25	13.3	44.3333	27.133	22.6108	10.5	35	9.067	15.1117		39.6667	18.8612
18	Female	48	NPYGAD1-WT	0	0	0	0	10.1	8.41667	1.433	4.77667	9.833	16.3883	4.7	3.91667	16.5	55	56.533	47.1108	8.933	29.7767	9.833	16.3883		42.3883	31.7496
19	Female	48	NPYGAD1-WT	0	0	0	0	8.933	7.44417	8.367	27.89	28	46.6667	0	0	24.333	81.11	17.733	14.7775	22.333	74.4433	27.8	46.3333		77.7767	30.5554
20	Female	48	NPYGAD1-WT	1.033	0.86083	0	0	21.067	17.5558	7.067	23.5567	30.1	50.1667	10.667	8.88917	25.133	83.7767	48.1	40.0833	28.033	93.4433	14.967	24.945		88.61	32.5142
21	Female	48	NPYGAD1-WT	0	0	1.033	3.44333	8.633	7.19417	4.9	16.3333	3.8	6.33333	1	0.83333	18.533	61.7767	4.967	4.13917	20.2	67.3333	8.667	14.445		64.555	9.29209
22	Female	48	NPYGAD1-WT	1.133	0.94417	0	0	9.867	8.2225	1.3	4.33333	4.4	7.33333	13.967	11.6392	28.767	95.89	50.233	41.8608	13.3	44.3333	2.433	4.055		70.1117	22.9579
23	Female	31	NPYGAD1-WT	3.633	3.0275	0	0	42.467	35.3892	5.9	19.6667	51.067	85.1117	44.833	37.3608	0	0	30.5	25.4167	15.5	51.6667	26.467	44.1117		25.8333	34.7642
24	Female	31	NPYGAD1-WT	1.067	0.88917	1.133	3.77667	36.433	30.3608	4.533	15.11	41.967	69.945	55.367	46.1392	24.167	80.5567	76.7	63.9167	22.7	75.6667	54.067	90.1117		78.1117	77.0142
25	Female	31	NPYGAD1-WT	1.5	1.25	1.133	3.77667	31.4	26.1667	6.667	22.2233	43.6	72.6667	3.6	3	4.733	15.7767	5.5	4.58333	2.433	8.11	3.067	5.11167		11.9433	4.8475
26	Female	31	NPYGAD1-WT	1.233	1.0275	0	0	4.1	3.41667	1.367	4.55667	5.267	8.77833	0	0	8.833	29.4433	17.3	14.4167	11.4	38	5.767	9.61167		33.7217	12.0142
27	Male	31	NPYGAD1-WT	14.4	12	0	0	21.4	17.8333	6.767	22.5567	14.133	23.555	22.933	19.1108	14.167	47.2233	23.067	19.2225	7.233	24.11	14.667	24.445		35.6667	21.8338
28	Female	31	NPYGAD1-WT	3.933	3.2775	1.033	3.44333	12.033	10.0275	9.733	32.4433	38.533	64.2217	46.4	38.6667	13.433	44.7767	28.367	23.6392	22.1	73.6667	37.467	62.445		59.2217	43.0421
29	Male	43	NPYGAD1-WT	1.333	1.11083	0	0	5.3	4.41667	1.133	3.77667	7.833	13.055	0	0	10.567	35.2233	11.767	9.80583	22.667	75.5567	13	21.6667		55.39	15.7363
30	Female	43	NPYGAD1-WT	0	0	1	3.33333	67.833	56.5275	5.833	19.4433	26.033	43.3883	5	4.16667	7.6	25.3333	13.067	10.8892	12.733	42.4433	4.833	8.055		33.8883	9.47208
31	Female	43	NPYGAD1-WT	24.2	20.1667	0	0	11.867	9.88917	5.567	18.5567	16.4	27.3333	1.167	0.9725	2.233	7.44333	10.333	8.61083	0	0	0	0		3.72166	4.30541
32	Female	43	NPYGAD1-WT	0	0	0	0	25.933	21.6108	11.467	38.2233	15.133	25.2217	4.1	3.41667	13.833	46.11	3.6	3	14	46.6667	9.1	15.1667		46.3883	9.08333

## Sheet: Western Blot
Hippocampus						PFC						Amygdala
GAD67						GAD67						GAD67
ID	Gender	Genotype	OD (Norm. to Actin)			ID	Gender	Genotype	OD (Norm. to Actin)			ID	Gender	Genotype	OD (Norm. to Actin)
1	Female	NPYGAD1-TG	1.38232			1	Female	NPYGAD1-WT	1.92642			1	Male	NPYGAD1-TG	2.26057
2	Female	NPYGAD1-TG	2.49286			2	Female	NPYGAD1-WT	1.68775			2	Male	NPYGAD1-TG	2.72392
3	Female	NPYGAD1-TG	1.84298			3	Female	NPYGAD1-WT	2.34421			3	Male	NPYGAD1-TG	1.56678
4	Female	NPYGAD1-TG	1.76688			4	Female	NPYGAD1-WT	1.34468			4	Male	NPYGAD1-TG	2.96503
5	Female	NPYGAD1-TG	1.26105			5	Female	NPYGAD1-WT	1.58918			5	Male	NPYGAD1-WT	3.69967
6	Female	NPYGAD1-WT	1.74328			6	Female	NPYGAD1-WT	1.18695			6	Male	NPYGAD1-WT	3.9393
7	Female	NPYGAD1-WT	1.68408			7	Female	NPYGAD1-TG	1.25469			7	Male	NPYGAD1-WT	2.12331
8	Female	NPYGAD1-WT	1.72336			8	Female	NPYGAD1-TG	1.59749			8	Male	NPYGAD1-WT	2.03406
9	Female	NPYGAD1-WT	2.72033			9	Female	NPYGAD1-TG	1.91873			9	Male	NPYGAD1-WT	1.75434
10	Male	NPYGAD1-WT	0.872067			10	Female	NPYGAD1-TG	1.18183			10	Male	NPYGAD1-WT	1.4262
11	Male	NPYGAD1-WT	1.94412			11	Female	NPYGAD1-TG	0.828615
12	Male	NPYGAD1-WT	0.812657			12	Female	NPYGAD1-TG	1.73991
13	Male	NPYGAD1-WT	0.82784			13	Female	NPYGAD1-TG	2.92992
14	Male	NPYGAD1-WT	0.675306			14	Male	NPYGAD1-TG	0.698456
15	Male	NPYGAD1-TG	1.48053			15	Male	NPYGAD1-TG	1.06208
16	Male	NPYGAD1-TG	1.27094			16	Male	NPYGAD1-TG	1.13827
17	Male	NPYGAD1-TG	0.895175			17	Male	NPYGAD1-TG	2.30715
18	Male	NPYGAD1-TG	1.0635			18	Male	NPYGAD1-TG	1.4195
19	Male	NPYGAD1-TG	1.04026			19	Male	NPYGAD1-TG	1.11246
						20	Male	NPYGAD1-TG	1.50155
						21	Male	NPYGAD1-WT	1.01712
						22	Male	NPYGAD1-WT	0.530748
						23	Male	NPYGAD1-WT	1.56206
						24	Male	NPYGAD1-WT	1.72131
						25	Male	NPYGAD1-WT	2.10066

## Sheet: fEPSPs
Input-Output Curve		Schaffer Collateral
			Fiber Volley - Binned (mV)
ID	Gender	Genotype	0.3	0.6	1	2
1	Female	NPYGAD1-WT	-452.019	-1326.6	-1813.72	-2194.04
2	Female	NPYGAD1-WT	-147.99	-624.427	-811.518	-1140.23
3	Female	NPYGAD1-WT	-218.696	-1073.22	-1569.35	-2264.16
4	Female	NPYGAD1-WT	-552.392	-983.638	-1517.65	-1850.55
5	Female	NPYGAD1-WT	-52.839	-1092.49	-2036.69	-3716.17
6	Male	NPYGAD1-WT	-514.071	-1287.55	-1542.56	-1594.85
7	Male	NPYGAD1-WT	-308.489	-914.568	-1473.21	-4883.45
8	Female	NPYGAD1-TG	0	-221.354	-766.972	-2150.47
9	Male	NPYGAD1-TG	-8.231	-503.209	-1049.66	-3005.98
10	Male	NPYGAD1-TG	-159.49	-868.201	-1381.95	-2740.8
11	Male	NPYGAD1-TG	-140.904	-438.621	-678.457	-972.876
12	Male	NPYGAD1-TG	-273.382	-925.022	-1530.4	-2402.08
13	Male	NPYGAD1-TG	-68.708	-660.575	-1045.62	-1944.41
PPR
			Interstimulus Interval
ID	Gender	Genotype	30	50	100	150	200	500
22	Female	NPYGAD1-TG	1.52	1.48	1.38	1.3	1.19	1.02
23	Female	NPYGAD1-TG	1.72	1.75	1.59	1.45	1.34	1.07
27	Female	NPYGAD1-TG	2.19	2.08	1.82	1.55	1.5	1.2
34	Female	NPYGAD1-TG	2.38	1.92	1.89	1.62	1.57	1.23
35	Female	NPYGAD1-TG	1.46	1.36	1.4	1.25	1.12	0.97
21	Male	NPYGAD1-TG	1.61	1.6	1.51	1.43	1.3	1.06
24	Male	NPYGAD1-TG	1.84	1.81	1.71	1.49	1.44	1.15
25	Male	NPYGAD1-TG	2.19	1.97	1.86	1.68	1.57	1.07
26	Male	NPYGAD1-TG	2.04	1.99	1.83	1.66	1.5	1.14
29	Male	NPYGAD1-TG	1.52	1.55	1.53	1.44	1.39	1.11
30	Male	NPYGAD1-TG	1.51	1.51	1.39	1.29	1.26	1.03
31	Male	NPYGAD1-TG	1.41	1.29	1.26	1.23	1.16	1
32	Male	NPYGAD1-TG	1.67	1.58	1.5	1.36	1.26	1.1
33	Male	NPYGAD1-TG	1.61	1.53	1.42	1.32	1.26	1.07
1	Female	NPYGAD1-WT	1.78	1.7	1.57	1.42	1.36	1.07
2	Female	NPYGAD1-WT	1.77	1.76	1.59	1.48	1.41	1.08
5	Female	NPYGAD1-WT	1.8	1.78	1.64	1.55	1.41	1.11
6	Female	NPYGAD1-WT	1.52	1.5	1.38	1.32	1.23	1.02
7	Female	NPYGAD1-WT	1.87	1.86	1.75	1.57	1.41	1.12
8	Female	NPYGAD1-WT	1.74	1.7	1.58	1.46	1.37	1.1
9	Female	NPYGAD1-WT	2.08	1.98	1.86	1.7	1.48	1.16
10	Female	NPYGAD1-WT	1.63	1.66	1.57	1.45	1.38	1.05
11	Female	NPYGAD1-WT	1.97	1.84	1.58	1.41	1.36	1.04
14	Female	NPYGAD1-WT	1.77	1.71	1.65	1.49	1.41	1.16
3	Male	NPYGAD1-WT	1.65	1.46	1.36	1.29	1.21	1
4	Male	NPYGAD1-WT	1.42	1.42	1.34	1.28	1.2	1.02
12	Male	NPYGAD1-WT	1.5	1.45	1.4	1.3	1.24	0.91
13	Male	NPYGAD1-WT	1.71	1.61	1.56	1.44	1.35	1.04
15	Male	NPYGAD1-WT	1.39	1.42	1.37	1.28	1.2	0.98
16	Male	NPYGAD1-WT	1.85	1.71	1.59	1.51	1.42	1.16
18	Male	NPYGAD1-WT	1.47	1.39	1.37	1.33	1.24	1.02
19	Male	NPYGAD1-WT	1.47	1.39	1.28	1.25	1.17	0.95

## Sheet: IPSCs
Input-Output Curve		Schaffer Collateral
			Stimulus (X)
ID	Gender	Genotype	1	1.5	2	2.5	3	4	5	6
1	Male	NPYGAD1-WT	19.88	36.48	53.07	76.56	100.04	130.91	155.18	170.6
2	Male	NPYGAD1-WT	8.42	22.06	35.71	48.59	61.48	70.05	92.59	111.25
3	Male	NPYGAD1-WT	22.52	93.85	208.57	222.95	252.12	307.23	354.63	421.72
4	Male	NPYGAD1-WT	39.06	63.07	79.55	86.4	103.26	121.75	157.38	162.71
5	Female	NPYGAD1-WT	30.28	119.71	171.66	205.26	227.22	271.09	333.61	419.48
6	Female	NPYGAD1-WT	31.67	69.83	93.7	109.82	121.11	142.12	166.8	202.85
7	Male	NPYGAD1-WT	26.31	114.2	208.26	216.23	216.44	339.17	403.69	527.32
	Female	NPYGAD1-TG	27	68.73	114.48	124.82	230.25	285.35	346.25	365.23
	Female	NPYGAD1-TG	37.39	62.22	88.85	88.71	114.72	131.54	160.67	181.63
	Female	NPYGAD1-TG	25.45	37.82	37.98	42.16	39.56	61.57	67.05	86.12
	Female	NPYGAD1-TG	28.59	112.73	198.88	304.85	402.2	450.04	509.55	537.98
	Male	NPYGAD1-TG	17.97	58.45	142.46	172	212.21	241.84	298.15	369.38
	Male	NPYGAD1-TG	9.88	79.98	149.36	147.84	178.64	175.79	227.34	234.77
PPR
			Interstimulus Interval
ID	Gender	Genotype	60	100	200	1000
1	Male	NPYGAD1-WT	0.75	0.83	0.8	0.79
2	Male	NPYGAD1-WT	0.71	0.75	0.78	0.8
3	Male	NPYGAD1-WT	0.59	0.53	0.54	0.66
4	Male	NPYGAD1-WT	0.45	0.49	0.57	0.79
5	Female	NPYGAD1-WT	0.71	0.65	0.72	0.8
6	Female	NPYGAD1-WT	0.59	0.62	0.66	0.78
7	Male	NPYGAD1-WT	0.65	0.74	0.73	0.8
8	Female	NPYGAD1-TG	0.71	0.68	0.71	0.72
9	Female	NPYGAD1-TG	0.51	0.5	0.55	0.74
10	Female	NPYGAD1-TG	0.42	0.44	0.47	0.81
11	Female	NPYGAD1-TG	0.66	0.71	0.75	0.84
12	Male	NPYGAD1-TG	0.7	0.74	0.81	0.89
13	Male	NPYGAD1-TG	0.61	0.6	0.6	0.71

[truncated: 1 more sheets: ELISA-NPY]
