# Supplementary material for: Prefrontal cortex-dependent innate behaviors are altered by selective knockdown of Gad1 in neuropeptide Y interneurons
Source: PLoS One. 2018 Jul 19;13(7):e0200809. doi: 10.1371/journal.pone.0200809 (PMC6053188; doi:10.1371/journal.pone.0200809)
Supplement: S5 Data — (XLSX) [file pone.0200809.s005.xlsx]

## Sheet: ACC GFP+NPY#
Animal #	Slide #	NPY + Cells	GFP + Cells	% of Colocalized Cells		% of NPY cells that are GFP+
1	1	93	70	75.2688		NPYGAD1-TG
1	2	71	55	77.4648		Females
2	1	33	21	63.6364
2	2	40	23	57.5
2	3	45	28	62.2222
3	1	39	20	51.2821
3	2	41	22	53.6585
3	3	40	27	67.5

## Sheet: CA1 GFP+NPY#
Animal #	Slide #	NPY + Cells	GFP + Cells	% of Colocalized Cells		% of NPY cells that are GFP+
1	1	31	14	45.1613		NPYGAD1-TG
1	2	46	11	23.913		Females
1	3	22	10	45.4545
2	1	24	6	25
2	2	16	8	50
3	1	31	14	45.1613
3	2	16	9	56.25
3	3	31	10	32.2581

## Sheet: TG ACC NPY+GADINTEN
	NPYGAD1-TG	Animal 1	Slide 1							Background
	label	area	mean	intden	CFTD(intden-(area*averageMeanofbackground)					label	area	mean	intden
35	tg11 npy gad67.nd2 - C=2:0001-0035	128.192	1802.94	231123	199648				69	tg11 npy gad67.nd2 - C=2:0785-1020	203.749	191.583	39034.9
36	tg11 npy gad67.nd2 - C=2:0002-0046	89.989	861.491	77524.9	55429.7				70	tg11 npy gad67.nd2 - C=2:0675-1232	122.25	316.757	38723.4
37	tg11 npy gad67.nd2 - C=2:0003-0063	165.546	1011.46	167444	126797				71	tg11 npy gad67.nd2 - C=2:0952-1052	162.999	170.479	27788
38	tg11 npy gad67.nd2 - C=2:0004-0082	176.583	1056.89	186628	143271				72	tg11 npy gad67.nd2 - C=2:0993-1271	84.895	303.31	25749.7
39	tg11 npy gad67.nd2 - C=2:0005-0100	149.416	1573.78	235148	198461						average mean of backgroun	245.532
40	tg11 npy gad67.nd2 - C=2:0006-0105	34.807	1209.37	42094.6	33548.3
41	tg11 npy gad67.nd2 - C=2:0007-0108	146.869	1586.73	233042	196981
42	tg11 npy gad67.nd2 - C=2:0008-0117	203.749	1395.36	284303	234276
43	tg11 npy gad67.nd2 - C=2:0009-0123	149.416	897.517	134103	97417
44	tg11 npy gad67.nd2 - C=2:0010-0130	134.135	1675.27	224712	191777
45	tg11 npy gad67.nd2 - C=2:0011-0179	119.703	1358.94	162669	133278
46	tg11 npy gad67.nd2 - C=2:0012-0279	87.442	1351.55	118183	96713.2
47	tg11 npy gad67.nd2 - C=2:0013-0281	157.057	1503.81	236183	197620
48	tg11 npy gad67.nd2 - C=2:0014-0296	56.031	901.015	50484.8	36727.4
49	tg11 npy gad67.nd2 - C=2:0015-0314	55.182	857.4	47313.1	33764.1
50	tg11 npy gad67.nd2 - C=2:0016-0332	157.057	975.038	153136	114574
51	tg11 npy gad67.nd2 - C=2:0017-0354	43.297	1638.16	70926.8	60296
52	tg11 npy gad67.nd2 - C=2:0018-0381	53.484	499.175	26697.9	13565.9						gad67 intensity in NPY cells in the transgenic mice
53	tg11 npy gad67.nd2 - C=2:0019-0404	30.562	1064.06	32520.1	25016.1
54	tg11 npy gad67.nd2 - C=2:0020-0513	168.942	688.095	116248	74767.5
55	tg11 npy gad67.nd2 - C=2:0021-0511	49.239	1366.59	67289.9	55200.1
56	tg11 npy gad67.nd2 - C=2:0022-0533	134.135	818.684	109814	76879.6
57	tg11 npy gad67.nd2 - C=2:0023-0548	33.958	1545.55	52484.1	44146.3
58	tg11 npy gad67.nd2 - C=2:0024-0552	61.125	759.792	46442.1	31433.9
59	tg11 npy gad67.nd2 - C=2:0025-0583	108.666	895.188	97276.7	70595.6
60	tg11 npy gad67.nd2 - C=2:0026-0655	129.89	810.458	105270	73378.2
61	tg11 npy gad67.nd2 - C=2:0027-0673	54.333	1274.75	69261.1	55920.6
62	tg11 npy gad67.nd2 - C=2:0028-0692	69.614	1138.98	79289	62196.5
63	tg11 npy gad67.nd2 - C=2:0029-0730	119.703	824.014	98636.7	69245.7
64	tg11 npy gad67.nd2 - C=2:0030-0757	153.661	1385.03	212825	175097
65	tg11 npy gad67.nd2 - C=2:0031-0794	30.562	1126.61	34431.9	26928
66	tg11 npy gad67.nd2 - C=2:0032-0817	50.088	712.695	35697.7	23399.5
67	tg11 npy gad67.nd2 - C=2:0033-0853	84.895	670.11	56889.3	36044.9
68	tg11 npy gad67.nd2 - C=2:0034-0976	133.286	715.643	95385.2	62659.2
				Average	91972.2
	NPYGAD1-TG	Animal 1	Slide 2							Background
	label	area	mean	intden	CFTD(intden-(area*averageMeanofbackground)						label	area	mean	intden	CFTD(intden-(area*averageMeanofbackground)
30	tg12 npy gad67001.nd2 - C=2:0001-0044	110.364	674.185	74405.8	30236.3					59	tg12 npy gad67001.nd2 - C=2:0378-1096	339.582	495.038	168106	198015	0	65535
31	tg12 npy gad67001.nd2 - C=2:0002-0052	97.63	1709.05	166854	127781					60	tg12 npy gad67001.nd2 - C=2:0259-1184	142.624	231.917	33077	38962	0	65535
32	tg12 npy gad67001.nd2 - C=2:0003-0057	77.255	2021.99	156209	125290					61	tg12 npy gad67001.nd2 - C=2:0547-1251	166.395	420.439	69959	82406	0	65535
33	tg12 npy gad67001.nd2 - C=2:0004-0065	156.208	1594.5	249073	186556					62	tg12 npy gad67001.nd2 - C=2:0399-1245	166.395	453.474	75456	88881	0	65535
34	tg12 npy gad67001.nd2 - C=2:0005-0177	164.697	927.814	152808	86894							Average	400.217
35	tg12 npy gad67001.nd2 - C=2:0006-0174	40.75	1165.79	47505.8	31197
36	tg12 npy gad67001.nd2 - C=2:0007-0176	84.895	1530.44	129927	95951
37	tg12 npy gad67001.nd2 - C=2:0008-0211	48.39	1669.11	80768.7	61402.2
38	tg12 npy gad67001.nd2 - C=2:0009-0218	115.458	1967.21	227129	180921
39	tg12 npy gad67001.nd2 - C=2:0010-0234	98.479	907.112	89331.3	49918.3
40	tg12 npy gad67001.nd2 - C=2:0011-0243	102.724	1097.84	112773	71661.6
41	tg12 npy gad67001.nd2 - C=2:0012-0264	165.546	1353.53	224071	157817
42	tg12 npy gad67001.nd2 - C=2:0013-0278	30.562	1812.17	55384.1	43152.7
43	tg12 npy gad67001.nd2 - C=2:0014-0279	34.807	2401.56	83591.5	69661.1
44	tg12 npy gad67001.nd2 - C=2:0015-0283	103.573	1128.91	116924	75472.3
45	tg12 npy gad67001.nd2 - C=2:0016-0295	150.265	1408.45	211640	151502
46	tg12 npy gad67001.nd2 - C=2:0017-0344	37.354	1083.86	40486.7	25537
47	tg12 npy gad67001.nd2 - C=2:0018-0356	127.343	1607.68	204727	153762
48	tg12 npy gad67001.nd2 - C=2:0019-0388	101.875	934.617	95213.7	54441.6
49	tg12 npy gad67001.nd2 - C=2:0020-0480	106.968	1472.34	157494	114683
50	tg12 npy gad67001.nd2 - C=2:0021-0503	36.505	782.721	28573.3	13963.4
51	tg12 npy gad67001.nd2 - C=2:0022-0634	190.166	1418.88	269823	193716
52	tg12 npy gad67001.nd2 - C=2:0023-0802	129.041	697.553	90013	38368.6
53	tg12 npy gad67001.nd2 - C=2:0024-0872	100.177	1322.84	132518	92425.1
54	tg12 npy gad67001.nd2 - C=2:0025-0877	135.833	968.288	131525	77162.5
55	tg12 npy gad67001.nd2 - C=2:0026-0943	60.276	592.169	35693.5	11570
56	tg12 npy gad67001.nd2 - C=2:0027-0970	84.047	1189.51	99973.8	66336.7
57	tg12 npy gad67001.nd2 - C=2:0028-0989	150.265	503.113	75600.3	15461.7
58	tg12 npy gad67001.nd2 - C=2:0029-0999	93.385	848.764	79261.8	41887.6
				Average	84301
	NPYGAD1-TG	Animal 1	Slide 3							Background
		label	area	mean	intden	CFTD(intden-(area*averageMeanofbackground)
26	tg13 gad67 npy.nd2 - C=2:0001-0005	101.026	933.655	94323.1	68751						label	area	mean	intden	CFTD(intden-(area*averageMeanofbackground)
27	tg13 gad67 npy.nd2 - C=2:0002-0003	38.203	795.311	30383.2	20713.1					51	tg13 gad67 npy.nd2 - C=2:0361-1190	142.624	448.679	63992.5
28	tg13 gad67 npy.nd2 - C=2:0003-0038	103.573	977.336	101225	75008.3					52	tg13 gad67 npy.nd2 - C=2:0346-1322	76.406	210.322	16069.9
29	tg13 gad67 npy.nd2 - C=2:0004-0058	33.958	2021.6	68649.9	60054.3					53	tg13 gad67 npy.nd2 - C=2:0316-1170	40.75	282.896	11528
30	tg13 gad67 npy.nd2 - C=2:0005-0176	141.775	615.078	87203	51316.3					54	tg13 gad67 npy.nd2 - C=2:0509-1357	29.713	70.6	2097.77
31	tg13 gad67 npy.nd2 - C=2:0006-0209	157.057	1434.14	225241	185486							Average	253.124
32	tg13 gad67 npy.nd2 - C=2:0007-0250	168.942	1211.64	204697	161933
33	tg13 gad67 npy.nd2 - C=2:0008-0262	33.109	1369.56	45345.2	36964.5
34	tg13 gad67 npy.nd2 - C=2:0009-0284	95.083	649.821	61786.9	37719.1
35	tg13 gad67 npy.nd2 - C=2:0010-0303	119.703	1243.98	148908	118608
36	tg13 gad67 npy.nd2 - C=2:0011-0335	206.296	1104.15	227781	175563
37	tg13 gad67 npy.nd2 - C=2:0012-0378	254.686	1668.2	424867	360400
38	tg13 gad67 npy.nd2 - C=2:0013-0399	115.458	1575.22	181872	152646
39	tg13 gad67 npy.nd2 - C=2:0014-0403	40.75	778.708	31732.2	21417.4
40	tg13 gad67 npy.nd2 - C=2:0015-0414	43.297	1154.74	49996.7	39037.1
41	tg13 gad67 npy.nd2 - C=2:0016-0471	134.984	1236.89	166960	132792
42	tg13 gad67 npy.nd2 - C=2:0017-0551	94.234	1232.38	116132	92279
43	tg13 gad67 npy.nd2 - C=2:0018-0678	44.995	1662.47	74802.3	63412.9
44	tg13 gad67 npy.nd2 - C=2:0019-0705	185.072	877.546	162409	115563
45	tg13 gad67 npy.nd2 - C=2:0020-0794	76.406	1217.42	93018.3	73678.1
46	tg13 gad67 npy.nd2 - C=2:0021-0852	67.067	1245.42	83527	66550.7
47	tg13 gad67 npy.nd2 - C=2:0022-0858	156.208	1113.36	173915	134375
48	tg13 gad67 npy.nd2 - C=2:0023-0941	157.057	898.292	141083	101328
49	tg13 gad67 npy.nd2 - C=2:0024-0943	49.239	1007.19	49593.4	37129.8
50	tg13 gad67 npy.nd2 - C=2:0025-1002	110.364	1142.56	126098	98162
				Average	99235.5
	NPYGAD1-TG	Animal 2	Slide 1							Background
label	area	mean	intden	CFTD(intden-(area*averageMeanofbackground)
tg21 gad67 npy001.nd2 - C=2:0002-0068	107.817	891.236	96090.7	77357.9					label	area	mean	intden	CFTD(intden-(area*averageMeanofbackground)
tg21 gad67 npy001.nd2 - C=2:0003-0086	137.531	854.568	117529	93633.9				37	tg21 gad67 npy001.nd2 - C=2:0701-1151	213.937	212.738	45512.5
tg21 gad67 npy001.nd2 - C=2:0004-0187	110.364	669.615	73901.5	54726.3				38	tg21 gad67 npy001.nd2 - C=2:0942-1288	271.666	188.447	51194.5
tg21 gad67 npy001.nd2 - C=2:0005-0188	74.708	730.091	54543.7	41563.5				39	tg21 gad67 npy001.nd2 - C=2:1017-1156	244.499	155.854	38106.2
tg21 gad67 npy001.nd2 - C=2:0006-0252	122.25	1604.01	196090	174850				40	tg21 gad67 npy001.nd2 - C=2:0519-1097	118.854	137.943	16395
tg21 gad67 npy001.nd2 - C=2:0007-0265	104.421	597.439	62385.5	44242.8						Average	173.745
tg21 gad67 npy001.nd2 - C=2:0008-0375	184.223	870.272	160324	128316
tg21 gad67 npy001.nd2 - C=2:0009-0403	157.906	637.091	100600	73164.9
tg21 gad67 npy001.nd2 - C=2:0010-0423	191.864	859.571	164921	131585
tg21 gad67 npy001.nd2 - C=2:0011-0431	123.947	790.836	98022	76486.8
tg21 gad67 npy001.nd2 - C=2:0012-0601	150.265	977.226	146843	120735
tg21 gad67 npy001.nd2 - C=2:0013-0658	145.171	692.322	100505	75282.4
tg21 gad67 npy001.nd2 - C=2:0014-0689	95.083	465.054	44218.7	27698.4
tg21 gad67 npy001.nd2 - C=2:0015-0708	60.276	1298.48	78266.9	67794.2
tg21 gad67 npy001.nd2 - C=2:0016-0771	72.161	367.835	26543.4	14005.8
tg21 gad67 npy001.nd2 - C=2:0017-0797	169.791	1080.12	183395	153895
tg21 gad67 npy001.nd2 - C=2:0018-0944	30.562	1206.08	36860.8	31550.8
			Average	81581.7
	NPYGAD1-TG	Animal 2	Slide 2							Background
label	area	mean	intden	CFTD(intden-(area*averageMeanofbackground)
tg22 npy gad67.nd2 - C=2:0001-0011	161.301	3507.48	565762	226520						129	label	area	mean	intden	CFTD(intden-(area*averageMeanofbackground)
tg22 npy gad67.nd2 - C=2:0002-0006	55.182	3569.2	196956	80899.2						130	tg22 npy gad67.nd2 - C=2:0641-1227	213.937	2253.45	482095	567869	0	65535
tg22 npy gad67.nd2 - C=2:0003-0022	166.395	2503.96	416647	66691						131	tg22 npy gad67.nd2 - C=2:0927-1308	244.499	2058.57	503317	592867	0	65535
tg22 npy gad67.nd2 - C=2:0004-0022	126.494	3281.72	415119	149082						132	tg22 npy gad67.nd2 - C=2:0946-1214	217.332	1997.47	434116	511353	0	65535
tg22 npy gad67.nd2 - C=2:0005-0029	284.4	2587.68	735935	137796								Average	2103.16
tg22 npy gad67.nd2 - C=2:0006-0023	50.088	3293.75	164978	59635.1
tg22 npy gad67.nd2 - C=2:0007-0045	39.901	2729.04	108891	24972.9
tg22 npy gad67.nd2 - C=2:0008-0058	32.26	2734.58	88218.3	20370.3
tg22 npy gad67.nd2 - C=2:0009-0083	158.755	3182.9	505300	171412
tg22 npy gad67.nd2 - C=2:0010-0090	34.807	2582.39	89885.7	16680.9
tg22 npy gad67.nd2 - C=2:0011-0094	33.958	2907.9	98747	27327.9
tg22 npy gad67.nd2 - C=2:0012-0100	42.448	2664.94	113121	23845.7
tg22 npy gad67.nd2 - C=2:0013-0106	30.562	2387.42	72965.1	8688.28
tg22 npy gad67.nd2 - C=2:0014-0130	49.239	2828.03	139251	35693.1
tg22 npy gad67.nd2 - C=2:0015-0138	107.817	2416.79	260571	33814.8
tg22 npy gad67.nd2 - C=2:0016-0152	92.536	3942.75	364847	170229
tg22 npy gad67.nd2 - C=2:0017-0153	49.239	2387.66	117567	14009.1
tg22 npy gad67.nd2 - C=2:0018-0177	40.75	2407.29	98096.7	12392.9
tg22 npy gad67.nd2 - C=2:0019-0183	275.91	3015.87	832111	251827
tg22 npy gad67.nd2 - C=2:0020-0188	44.995	2527.83	113739	19107
tg22 npy gad67.nd2 - C=2:0021-0198	95.083	2589.94	246259	46283.9
tg22 npy gad67.nd2 - C=2:0022-0200	86.593	2563.7	221999	39880
tg22 npy gad67.nd2 - C=2:0023-0200	37.354	2528.73	94458.1	15896.6
tg22 npy gad67.nd2 - C=2:0024-0206	33.958	2745.18	93221.2	21802
tg22 npy gad67.nd2 - C=2:0025-0210	197.807	2961.91	585884	169864
tg22 npy gad67.nd2 - C=2:0026-0247	34.807	2296.24	79925.7	6720.94
tg22 npy gad67.nd2 - C=2:0027-0243	47.541	2395.09	113866	13879.6
tg22 npy gad67.nd2 - C=2:0028-0263	148.567	3024.86	449395	136935
tg22 npy gad67.nd2 - C=2:0029-0266	57.729	2697.15	155703	34290
tg22 npy gad67.nd2 - C=2:0030-0265	36.505	2893.81	105639	28862.9
tg22 npy gad67.nd2 - C=2:0031-0268	68.765	2542.42	174830	30206.4
tg22 npy gad67.nd2 - C=2:0032-0306	88.291	2587.92	228491	42800.8
tg22 npy gad67.nd2 - C=2:0033-0312	245.348	2505.43	614703	98696.1
tg22 npy gad67.nd2 - C=2:0034-0312	58.578	3218.54	188535	65336
tg22 npy gad67.nd2 - C=2:0035-0337	43.297	2704.47	117095	26034
tg22 npy gad67.nd2 - C=2:0036-0340	101.026	2550.76	257693	45218.6
tg22 npy gad67.nd2 - C=2:0037-0340	35.656	2450.24	87366	12375.6
tg22 npy gad67.nd2 - C=2:0038-0344	162.999	2630.21	428722	85908.9
tg22 npy gad67.nd2 - C=2:0039-0355	128.192	2808.54	360032	90423.9
tg22 npy gad67.nd2 - C=2:0040-0371	55.182	2786.63	153772	37715.4
tg22 npy gad67.nd2 - C=2:0041-0368	39.052	2787.72	108866	26733
tg22 npy gad67.nd2 - C=2:0042-0367	33.109	2627.51	86995	17361.4
tg22 npy gad67.nd2 - C=2:0043-0370	46.693	2857.6	133429	35225.6
tg22 npy gad67.nd2 - C=2:0044-0391	39.052	3207.5	125259	43126.4
tg22 npy gad67.nd2 - C=2:0045-0403	163.848	2683.81	439737	95138.5
tg22 npy gad67.nd2 - C=2:0046-0404	54.333	2828.61	153687	39416
tg22 npy gad67.nd2 - C=2:0047-0403	47.541	2594.82	123362	23375.2
tg22 npy gad67.nd2 - C=2:0048-0406	31.411	2885.68	90642.9	24580.5
tg22 npy gad67.nd2 - C=2:0049-0409	44.995	2565.77	115446	20814.2
tg22 npy gad67.nd2 - C=2:0050-0409	43.297	2852.28	123494	32433.5
tg22 npy gad67.nd2 - C=2:0051-0415	33.958	2876.47	97679.9	26260.7
tg22 npy gad67.nd2 - C=2:0052-0418	42.448	2557.96	108580	19304.6
tg22 npy gad67.nd2 - C=2:0053-0430	70.463	2360.93	166359	18163.5
tg22 npy gad67.nd2 - C=2:0054-0431	73.859	2701.82	199554	44216.2
tg22 npy gad67.nd2 - C=2:0055-0439	33.958	2534.15	86055.2	14636
tg22 npy gad67.nd2 - C=2:0056-0473	33.958	2713.72	92153.2	20734
tg22 npy gad67.nd2 - C=2:0057-0484	33.958	2798.12	95019.3	23600.1
tg22 npy gad67.nd2 - C=2:0058-0500	46.693	2456.98	114723	16519.7
tg22 npy gad67.nd2 - C=2:0059-0504	97.63	3344.61	326534	121202
tg22 npy gad67.nd2 - C=2:0060-0514	79.802	2132.46	170174	2337.31
tg22 npy gad67.nd2 - C=2:0061-0536	35.656	2649.45	94469.2	19478.8
tg22 npy gad67.nd2 - C=2:0062-0663	45.844	3115.09	142807	46389.6
tg22 npy gad67.nd2 - C=2:0063-0775	122.25	2562.21	313229	56117.1
tg22 npy gad67.nd2 - C=2:0064-0937	155.359	2302.76	357755	31009.5
			Average	53410.9
	NPYGAD1-TG	Animal 2	Slide 3							Background
label	area	mean	intden	CFTD(intden-(area*averageMeanofbackground)
tg23 npy gad67001.nd2 - C=2:0001-0009	47.541	2541.14	120810	104975					label	area	mean	intden	CFTD(intden-(area*averageMeanofbackground)
tg23 npy gad67001.nd2 - C=2:0002-0021	72.161	1520.42	109716	85680.9				25	tg23 npy gad67001.nd2 - C=2:0845-1263	207.145	267.258	55361.2
tg23 npy gad67001.nd2 - C=2:0003-0065	83.198	1740.93	144841	117130				26	tg23 npy gad67001.nd2 - C=2:0767-1269	207.145	310.947	64411.1
tg23 npy gad67001.nd2 - C=2:0004-0111	50.937	1300.55	66246.5	49280.9				27	tg23 npy gad67001.nd2 - C=2:1006-1280	268.27	408.297	109534
tg23 npy gad67001.nd2 - C=2:0005-0360	135.833	768.469	104383	59141.4				28	tg23 npy gad67001.nd2 - C=2:0935-1250	220.728	345.777	76322.7
tg23 npy gad67001.nd2 - C=2:0006-0556	172.338	811.773	139899	82498.7						Average	333.07
tg23 npy gad67001.nd2 - C=2:0007-0768	59.427	606.1	36018.6	16225.3
tg23 npy gad67001.nd2 - C=2:0008-0850	63.672	619.92	39471.3	18264.1
tg23 npy gad67001.nd2 - C=2:0009-0966	129.041	633.803	81786.6	38807
tg23 npy gad67001.nd2 - C=2:0815-0767	383.728	847.934	325376	197567
tg23 npy gad67001.nd2 - C=2:0906-0422	268.27	486.199	130433	41080
tg23 npy gad67001.nd2 - C=2:0817-0447	505.977	413.215	209077	40551.6
tg23 npy gad67001.nd2 - C=2:0822-1068	451.644	817.972	369432	219003
tg23 npy gad67001.nd2 - C=2:0860-0044	512.769	464.531	238197	67409.4
tg23 npy gad67001.nd2 - C=2:0531-0799	458.436	1175.86	539054	386363
			Average	101599
	NPYGAD1-TG	Animal 3	Slide 1							Background
label	area	mean	intden	CFTD(intden-(area*averageMeanofbackground)					label	area	mean	intden	CFTD(intden-(area*averageMeanofbackground)
tg32 npy gad67actual001.nd2 - C=2:0001-0067	47.541	981.339	46654.3	37359.3				110	tg32 npy gad67actual001.nd2 - C=2:1008-1369	161.301	113.7	18340
tg32 npy gad67actual001.nd2 - C=2:0002-0075	55.182	473.892	26150.4	15361.4				111	tg32 npy gad67actual001.nd2 - C=2:0955-1363	106.968	136.849	14638.5
tg32 npy gad67actual001.nd2 - C=2:0003-0098	100.177	1573.74	157652	138066				112	tg32 npy gad67actual001.nd2 - C=2:0878-1227	67.916	242.363	16460.4
tg32 npy gad67actual001.nd2 - C=2:0004-0317	36.505	728.535	26595.2	19457.9				113	tg32 npy gad67actual001.nd2 - C=2:0742-1225	95.083	289.152	27493.4
tg32 npy gad67actual001.nd2 - C=2:0005-0322	30.562	1151.42	35190	29214.7						Average	195.516
tg32 npy gad67actual001.nd2 - C=2:0006-0328	151.963	539.263	81947.9	52236.7
tg32 npy gad67actual001.nd2 - C=2:0007-0357	88.291	1235.21	109058	91796.1
tg32 npy gad67actual001.nd2 - C=2:0008-0399	94.234	680.405	64117.3	45693.1
tg32 npy gad67actual001.nd2 - C=2:0009-0413	49.239	1379.83	67941.9	58314.9
tg32 npy gad67actual001.nd2 - C=2:0010-0464	45.844	1233.68	56556.5	47593.3
tg32 npy gad67actual001.nd2 - C=2:0011-0482	68.765	1835.77	126237	112792
tg32 npy gad67actual001.nd2 - C=2:0012-0594	33.958	1487.53	50513.7	43874.3
tg32 npy gad67actual001.nd2 - C=2:0013-0597	41.599	1325.45	55137.1	47003.8
tg32 npy gad67actual001.nd2 - C=2:0014-0609	145.171	647.029	93930.1	65546.8
tg32 npy gad67actual001.nd2 - C=2:0015-0629	41.599	1026.82	42714.3	34581
tg32 npy gad67actual001.nd2 - C=2:0016-0657	39.052	1266.72	49467.8	41832.5
tg32 npy gad67actual001.nd2 - C=2:0017-0666	46.693	1008.75	47100.9	37971.6
tg32 npy gad67actual001.nd2 - C=2:0018-0674	44.146	1369.79	60470.2	51839
tg32 npy gad67actual001.nd2 - C=2:0019-0681	60.276	908.493	54760.1	42975.2
tg32 npy gad67actual001.nd2 - C=2:0020-0684	56.031	1489.59	83463.3	72508.4
tg32 npy gad67actual001.nd2 - C=2:0021-0692	96.781	1135.49	109894	90971.6
tg32 npy gad67actual001.nd2 - C=2:0022-0704	54.333	502.328	27293.1	16670.1
tg32 npy gad67actual001.nd2 - C=2:0023-0720	46.693	1770	82645.8	73516.5
tg32 npy gad67actual001.nd2 - C=2:0024-0721	40.75	1823.98	74326.9	66359.6
tg32 npy gad67actual001.nd2 - C=2:0025-0754	44.995	1260.68	56723.8	47926.5
tg32 npy gad67actual001.nd2 - C=2:0026-0767	115.458	1619.58	186993	164419
tg32 npy gad67actual001.nd2 - C=2:0027-0769	42.448	1625.56	69001.4	60702.1
tg32 npy gad67actual001.nd2 - C=2:0028-0773	43.297	1030.77	44628.7	36163.5
tg32 npy gad67actual001.nd2 - C=2:0029-0780	88.291	1375.81	121472	104210
tg32 npy gad67actual001.nd2 - C=2:0030-0835	51.786	1125.97	58309.6	48184.6
tg32 npy gad67actual001.nd2 - C=2:0031-0845	53.484	1580.32	84522	74065
tg32 npy gad67actual001.nd2 - C=2:0032-0846	46.693	807.345	37697	28567.8
tg32 npy gad67actual001.nd2 - C=2:0033-0849	72.161	946.988	68335.8	54227.2
tg32 npy gad67actual001.nd2 - C=2:0034-0851	31.411	1164.95	36592.5	30451.2
tg32 npy gad67actual001.nd2 - C=2:0035-0858	135.833	1072.41	145668	119110
tg32 npy gad67actual001.nd2 - C=2:0036-0869	42.448	1038	44060.8	35761.5
tg32 npy gad67actual001.nd2 - C=2:0037-0876	69.614	1237.81	86168.9	72558.3
tg32 npy gad67actual001.nd2 - C=2:0038-0896	38.203	1250.2	47761.4	40292.1
tg32 npy gad67actual001.nd2 - C=2:0039-0905	34.807	1282.54	44641.4	37836.1
tg32 npy gad67actual001.nd2 - C=2:0040-0911	34.807	1001.88	34872.5	28067.2
tg32 npy gad67actual001.nd2 - C=2:0041-0914	31.411	1340.68	42112.4	35971.1
tg32 npy gad67actual001.nd2 - C=2:0042-0918	76.406	621.256	47467.6	32529
tg32 npy gad67actual001.nd2 - C=2:0043-0934	179.129	972.45	174195	139172
tg32 npy gad67actual001.nd2 - C=2:0044-0932	55.182	1060.8	58537.1	47748.2
tg32 npy gad67actual001.nd2 - C=2:0045-0942	39.052	1042.89	40726.9	33091.6
tg32 npy gad67actual001.nd2 - C=2:0046-0956	317.509	1069.64	339622	277544
tg32 npy gad67actual001.nd2 - C=2:0047-0949	33.109	1232.87	40819.5	34346.1
tg32 npy gad67actual001.nd2 - C=2:0048-0965	35.656	837.81	29873	22901.7
tg32 npy gad67actual001.nd2 - C=2:0049-0972	128.192	939.51	120438	95374.3
tg32 npy gad67actual001.nd2 - C=2:0050-0984	51.786	816.115	42263.5	32138.5
tg32 npy gad67actual001.nd2 - C=2:0051-1007	145.171	1067.23	154931	126548
tg32 npy gad67actual001.nd2 - C=2:0052-1010	53.484	1053.33	56336.7	45879.7
tg32 npy gad67actual001.nd2 - C=2:0350-0544	210.541	443.125	93295.9	52131.8
tg32 npy gad67actual001.nd2 - C=2:0070-1165	292.041	1011.67	295450	238351
tg32 npy gad67actual001.nd2 - C=2:0779-0303	271.666	856.778	232757	179642
tg32 npy gad67actual001.nd2 - C=2:0971-1133	271.666	1449.64	393817	340702
tg32 npy gad67actual001.nd2 - C=2:0893-0700	404.103	864.204	349227	270218
			Average	75795.9
	NPYGAD1-TG	Animal 3	Slide 2							Background
	label	area	mean	intden	CFTD(intden-(area*averageMeanofbackground)							label	area	mean	intden	CFTD(intden-(area*averageMeanofbackground)
59	tg33 npy gad67.nd2 - C=2:0001-0020	56.88	892	50736.9	37108.8						119	tg33 npy gad67.nd2 - C=2:0281-1212	567.102	232.579	131896
60	tg33 npy gad67.nd2 - C=2:0002-0038	127.343	986.593	125636	95125.3						120	tg33 npy gad67.nd2 - C=2:0523-1188	159.604	269.09	42947.8
61	tg33 npy gad67.nd2 - C=2:0003-0052	39.901	1021.83	40771.9	31211.9						121	tg33 npy gad67.nd2 - C=2:0859-1170	146.02	283.686	41423.9
62	tg33 npy gad67.nd2 - C=2:0004-0055	32.26	1148.92	37064.5	29335.2						122	tg33 npy gad67.nd2 - C=2:0983-1176	108.666	173.023	18801.8
63	tg33 npy gad67.nd2 - C=2:0005-0060	84.895	1026.34	87131.6	66791.3								Average	239.595
64	tg33 npy gad67.nd2 - C=2:0006-0063	174.036	996.01	173341	131643
65	tg33 npy gad67.nd2 - C=2:0007-0072	233.463	978.807	228515	172578
66	tg33 npy gad67.nd2 - C=2:0008-0065	68.765	855.691	58841.9	42366.2
67	tg33 npy gad67.nd2 - C=2:0009-0091	392.217	1101.92	432194	338221
68	tg33 npy gad67.nd2 - C=2:0010-0087	65.37	819.584	53575.8	37913.6
69	tg33 npy gad67.nd2 - C=2:0011-0138	40.75	1117.15	45523.5	35760
70	tg33 npy gad67.nd2 - C=2:0012-0144	155.359	855.186	132861	95637.4
71	tg33 npy gad67.nd2 - C=2:0013-0144	61.974	1135.81	70390.3	55541.6
72	tg33 npy gad67.nd2 - C=2:0014-0161	35.656	876.071	31237.3	22694.3
73	tg33 npy gad67.nd2 - C=2:0015-0166	128.192	434.503	55699.9	24985.8
74	tg33 npy gad67.nd2 - C=2:0016-0174	70.463	1331.78	93841.8	76959.2
75	tg33 npy gad67.nd2 - C=2:0017-0223	31.411	889.568	27942.5	20416.6
76	tg33 npy gad67.nd2 - C=2:0018-0233	130.739	595.974	77917.1	46592.7
77	tg33 npy gad67.nd2 - C=2:0019-0241	190.166	1144.17	217583	172020
78	tg33 npy gad67.nd2 - C=2:0020-0241	185.072	647.046	119750	75408
79	tg33 npy gad67.nd2 - C=2:0021-0257	39.052	1239.17	48392.1	39035.5
80	tg33 npy gad67.nd2 - C=2:0022-0270	50.088	633	31705.9	19705.1
81	tg33 npy gad67.nd2 - C=2:0023-0270	42.448	1037.88	44055.7	33885.4
82	tg33 npy gad67.nd2 - C=2:0024-0276	95.083	1118.54	106354	83572.3
83	tg33 npy gad67.nd2 - C=2:0025-0278	35.656	1324.71	47234.2	38691.2
84	tg33 npy gad67.nd2 - C=2:0026-0285	59.427	1037.7	61667.2	47428.9
85	tg33 npy gad67.nd2 - C=2:0027-0289	44.146	864.327	38156.3	27579.1
86	tg33 npy gad67.nd2 - C=2:0028-0295	100.177	876.636	87818.4	63816.6
87	tg33 npy gad67.nd2 - C=2:0029-0307	255.535	987.551	252354	191130
88	tg33 npy gad67.nd2 - C=2:0030-0308	60.276	1596.32	96219.7	81777.9
89	tg33 npy gad67.nd2 - C=2:0031-0309	56.031	1491.85	83589.8	70165.1
90	tg33 npy gad67.nd2 - C=2:0032-0318	51.786	1084.44	56159.2	43751.6
91	tg33 npy gad67.nd2 - C=2:0033-0334	140.078	1137.58	159350	125788
92	tg33 npy gad67.nd2 - C=2:0034-0370	35.656	958.738	34184.9	25641.9
93	tg33 npy gad67.nd2 - C=2:0035-0382	31.411	929.973	29211.7	21685.8
94	tg33 npy gad67.nd2 - C=2:0036-0396	153.661	1165.6	179107	142290
95	tg33 npy gad67.nd2 - C=2:0037-0418	36.505	1146.7	41860.3	33113.9
96	tg33 npy gad67.nd2 - C=2:0038-0425	183.374	1366.37	250557	206622
97	tg33 npy gad67.nd2 - C=2:0039-0421	56.031	1088.89	61011.8	47587.1
98	tg33 npy gad67.nd2 - C=2:0040-0430	145.171	1055.96	153296	118514
99	tg33 npy gad67.nd2 - C=2:0041-0455	239.405	1086.56	260129	202769
100	tg33 npy gad67.nd2 - C=2:0042-0462	70.463	831.94	58621.2	41738.6
101	tg33 npy gad67.nd2 - C=2:0043-0463	75.557	1053.25	79580.2	61477.1
102	tg33 npy gad67.nd2 - C=2:0044-0475	78.953	714.172	56385.9	37469.2
103	tg33 npy gad67.nd2 - C=2:0045-0527	235.161	921.978	216813	160470
104	tg33 npy gad67.nd2 - C=2:0046-0561	39.052	1015.17	39644.5	30287.9
105	tg33 npy gad67.nd2 - C=2:0047-0579	82.349	1218.56	100346	80616.1
106	tg33 npy gad67.nd2 - C=2:0048-0661	245.348	824.758	202353	143569
107	tg33 npy gad67.nd2 - C=2:0049-0680	55.182	1714.68	94619.4	81398.1
108	tg33 npy gad67.nd2 - C=2:0050-0705	84.047	815.455	68536.1	48398.9
109	tg33 npy gad67.nd2 - C=2:0051-0754	159.604	907.09	144775	106535
110	tg33 npy gad67.nd2 - C=2:0052-0752	38.203	1310.71	50073.1	40919.8
111	tg33 npy gad67.nd2 - C=2:0053-0773	75.557	834.517	63053.6	44950.5
112	tg33 npy gad67.nd2 - C=2:0054-0799	160.452	823.259	132094	93650.6
113	tg33 npy gad67.nd2 - C=2:0055-0819	204.598	1107.61	226616	177595
114	tg33 npy gad67.nd2 - C=2:0056-0846	247.046	988.017	244086	184895
115	tg33 npy gad67.nd2 - C=2:0057-0896	204.598	1035.95	211953	162933
116	tg33 npy gad67.nd2 - C=2:0058-0936	272.515	611.162	166551	101257
117	tg33 npy gad67.nd2 - C=2:0158-1155	353.165	587.762	207577	122961
118	tg33 npy gad67.nd2 - C=2:0772-1294	322.603	516.703	166690	89395.9
				Average	84722.9

## Sheet: WT ACC NPY+GADINTEN
	NPYGAD1-WT	Animal 1	Slide 1							Background
	label	area	mean	intden	CFTD(intden-(area*averageMeanofbackground)			label	area	mean	intden	CFTD(intden-(area*averageMeanofbackground)
1	tg11 npy gad67.nd2 - C=2:0001-0046	67.916	877.525	59598.3	33302.2		37	tg11 npy gad67.nd2 - C=2:0714-1045	380.332	384.297	146160
2	tg11 npy gad67.nd2 - C=2:0002-0063	162.15	1016.41	164811	102029		38	tg11 npy gad67.nd2 - C=2:0737-1218	183.374	390.755	71654.3
3	tg11 npy gad67.nd2 - C=2:0003-0082	167.244	1063.14	177804	113050		39	tg11 npy gad67.nd2 - C=2:0332-1089	183.374	429.949	78841.6
4	tg11 npy gad67.nd2 - C=2:0004-0099	140.927	1587.46	223715	169150		40	tg11 npy gad67.nd2 - C=2:0104-1052	244.499	343.743	84044.8
5	tg11 npy gad67.nd2 - C=2:0005-0108	140.078	1576.06	220771	166534				Average	387.186
6	tg11 npy gad67.nd2 - C=2:0006-0117	199.504	1397.91	278890	201645
7	tg11 npy gad67.nd2 - C=2:0007-0122	137.531	891.969	122673	69423.1
8	tg11 npy gad67.nd2 - C=2:0008-0129	126.494	1707.54	215994	167017
9	tg11 npy gad67.nd2 - C=2:0009-0179	114.609	1369.73	156983	112608
10	tg11 npy gad67.nd2 - C=2:0010-0280	83.198	1359.97	113146	80933.1
11	tg11 npy gad67.nd2 - C=2:0011-0281	147.718	1495.11	220855	163660
12	tg11 npy gad67.nd2 - C=2:0012-0296	47.541	914.857	43493.7	25086.5
13	tg11 npy gad67.nd2 - C=2:0013-0314	46.693	879.982	41088.6	23009.7
14	tg11 npy gad67.nd2 - C=2:0014-0332	155.359	975.694	151583	91429.8
15	tg11 npy gad67.nd2 - C=2:0015-0354	39.901	1646	65676.9	50227.7
16	tg11 npy gad67.nd2 - C=2:0016-0381	51.786	485.803	25157.9	5107.12
17	tg11 npy gad67.nd2 - C=2:0017-0513	161.301	672.463	108469	46015.8
18	tg11 npy gad67.nd2 - C=2:0018-0533	123.098	846.993	104264	56601.7
19	tg11 npy gad67.nd2 - C=2:0019-0548	32.26	1540.37	49692.7	37202.1
20	tg11 npy gad67.nd2 - C=2:0020-0552	54.333	778.969	42323.8	21286.8
21	tg11 npy gad67.nd2 - C=2:0021-0584	105.27	901.202	94869.9	54110.8
22	tg11 npy gad67.nd2 - C=2:0022-0655	126.494	809.215	102361	53384.3
23	tg11 npy gad67.nd2 - C=2:0023-0673	50.088	1273.05	63765	44371.6
24	tg11 npy gad67.nd2 - C=2:0024-0692	61.125	1148.51	70202.6	46535.9
25	tg11 npy gad67.nd2 - C=2:0025-0730	118.005	814.583	96124.6	50434.7
26	tg11 npy gad67.nd2 - C=2:0026-0757	142.624	1401.12	199835	144613
27	tg11 npy gad67.nd2 - C=2:0027-0817	46.693	700.636	32714.5	14635.6
28	tg11 npy gad67.nd2 - C=2:0028-0853	78.953	689.097	54406.1	23836.6
29	tg11 npy gad67.nd2 - C=2:0029-0976	124.796	708.551	88424.6	40105.3
30	tg11 npy gad67.nd2 - C=2:0562-0982	310.718	664.743	206547	86241.7
31	tg11 npy gad67.nd2 - C=2:0436-0627	292.041	1015.28	296503	183428
33	tg11 npy gad67.nd2 - C=2:0655-0340	292.041	808.695	236172	123097
34	tg11 npy gad67.nd2 - C=2:0796-0210	522.956	842.74	440716	238235
35	tg11 npy gad67.nd2 - C=2:0636-1141	802.262	625.835	502084	191459
36	tg11 npy gad67.nd2 - C=2:0338-0933	572.196	997.28	570640	349093
				Average	96540
	NPYGAD1-WT	Animal 1	Slide 2							Background
	label	area	mean	intden	CFTD(intden-(area*averageMeanofbackground)					label	area	mean	intden	CFTD(intden-(area*averageMeanofbackground)
13	wt12 npy gad67001.nd2 - C=2:0001-0027	61.974	1553.7	96288.5	84385				31	wt12 npy gad67001.nd2 - C=2:0672-0076	339.582	104.45	35469.3
14	wt12 npy gad67001.nd2 - C=2:0002-0055	52.635	1353.45	71239.2	61129.5				32	wt12 npy gad67001.nd2 - C=2:0873-0176	373.54	206	76949.3
15	wt12 npy gad67001.nd2 - C=2:0003-0155	99.328	804.325	79891.8	60813.7				33	wt12 npy gad67001.nd2 - C=2:0786-0172	488.998	188.861	92352.7
16	wt12 npy gad67001.nd2 - C=2:0004-0207	32.26	883.816	28512.2	22315.9				34	wt12 npy gad67001.nd2 - C=2:0911-0082	522.956	268.974	140662
17	wt12 npy gad67001.nd2 - C=2:0005-0248	38.203	1744.82	66657.4	59319.7						Average	192.071
18	wt12 npy gad67001.nd2 - C=2:0006-0269	56.88	1227.09	69796.8	58871.8
19	wt12 npy gad67001.nd2 - C=2:0007-0310	104.421	379.447	39622.4	19566.2
20	wt12 npy gad67001.nd2 - C=2:0008-0399	31.411	1409.35	44269.6	38236.5
21	wt12 npy gad67001.nd2 - C=2:0009-0512	50.937	617.133	31435.1	21651.6
22	wt12 npy gad67001.nd2 - C=2:0010-0698	35.656	1101.79	39285.4	32436.9
23	wt12 npy gad67001.nd2 - C=2:0011-0764	117.156	1075.42	125992	103489
24	wt12 npy gad67001.nd2 - C=2:0012-0805	33.109	1099.05	36388.8	30029.5
25	wt12 npy gad67001.nd2 - C=2:0221-0620	417.686	793.783	331552	251326
26	wt12 npy gad67001.nd2 - C=2:0354-0539	482.206	1119.62	539889	447271
27	wt12 npy gad67001.nd2 - C=2:0481-0938	638.414	655.336	418376	295755
28	wt12 npy gad67001.nd2 - C=2:0887-0455	519.56	890.214	462520	362727
29	wt12 npy gad67001.nd2 - C=2:0394-0925	567.102	1003.81	569261	460337
				Average	141745
	NPYGAD1-WT	Animal 1	Slide 3							Background
	label	area	mean	intden	CFTD(intden-(area*averageMeanofbackground)					label	area	mean	intden	CFTD(intden-(area*averageMeanofbackground)
29	wt13 npygfad67.nd2 - C=2:0001-0097	146.869	1596.35	234455	161312				58	wt13 npygfad67.nd2 - C=2:0160-1257	320.905	655.5	210353
30	wt13 npygfad67.nd2 - C=2:0002-0117	34.807	1655.46	57622	40287.7				59	wt13 npygfad67.nd2 - C=2:0070-1218	366.749	349.414	128147
31	wt13 npygfad67.nd2 - C=2:0003-0236	38.203	2888.91	110365	91339.4				60	wt13 npygfad67.nd2 - C=2:0262-1295	224.124	471.227	105613
32	wt13 npygfad67.nd2 - C=2:0004-0309	56.88	1881.42	107015	78688.1				61	wt13 npygfad67.nd2 - C=2:0130-1259	305.624	515.908	157674
33	wt13 npygfad67.nd2 - C=2:0005-0313	39.901	1302.66	51977.3	32106.1						Average	498.012
34	wt13 npygfad67.nd2 - C=2:0006-0343	57.729	996.926	57551.5	28801.8
35	wt13 npygfad67.nd2 - C=2:0007-0358	97.63	1258.02	122820	74199.1
36	wt13 npygfad67.nd2 - C=2:0008-0442	38.203	1284.6	49075.5	30050
37	wt13 npygfad67.nd2 - C=2:0009-0457	65.37	880.792	57577	25021.9
38	wt13 npygfad67.nd2 - C=2:0010-0458	36.505	1511.95	55194	37014
39	wt13 npygfad67.nd2 - C=2:0012-0525	182.525	1747.97	319048	228149
40	wt13 npygfad67.nd2 - C=2:0013-0566	32.26	1266.05	40843.2	24777.3
41	wt13 npygfad67.nd2 - C=2:0014-0676	65.37	2023.17	132254	99698.5
42	wt13 npygfad67.nd2 - C=2:0015-0689	33.958	1123.2	38141.8	21230.3
43	wt13 npygfad67.nd2 - C=2:0016-0692	65.37	1642.23	107352	74797
44	wt13 npygfad67.nd2 - C=2:0017-0745	77.255	1664.02	128554	90079.9
45	wt13 npygfad67.nd2 - C=2:0018-0815	77.255	2314.42	178800	140326
46	wt13 npygfad67.nd2 - C=2:0019-0819	99.328	1307.69	129890	80423.5
47	wt13 npygfad67.nd2 - C=2:0020-0841	174.885	1528.66	267339	180244
48	wt13 npygfad67.nd2 - C=2:0021-0833	47.541	1056.62	50233.5	26557.5
49	wt13 npygfad67.nd2 - C=2:0022-0873	87.442	1115.58	97549.2	54002
50	wt13 npygfad67.nd2 - C=2:0023-0881	49.239	1536.69	75665.7	51144
51	wt13 npygfad67.nd2 - C=2:0024-0883	50.937	3373.23	171823	146456
52	wt13 npygfad67.nd2 - C=2:0025-0895	38.203	1764.24	67399.4	48373.8
53	wt13 npygfad67.nd2 - C=2:0026-0959	91.687	1838.82	168597	122935
54	wt13 npygfad67.nd2 - C=2:0027-0968	33.109	1616.67	53526.6	37037.9
55	wt13 npygfad67.nd2 - C=2:0028-1033	90.838	1036.46	94150	48911.5
56	wt13 npygfad67.nd2 - C=2:0248-0303	417.686	1049.96	438555	230542
57	wt13 npygfad67.nd2 - C=2:0179-1132	550.123	932.739	513121	239153
				Average	87712.4
	NPYGAD1-WT	Animal 3	Slide 1							Background
	label	area	mean	intden	CFTD(intden-(area*averageMeanofbackground)						label	area	mean	intden	CFTD(intden-(area*averageMeanofbackground)
3	wt31 npygad67.nd2 - C=2:0001-0312	33.958	799.7	27156.4	19989.8					17	wt31 npygad67.nd2 - C=2:0844-0152	302.228	179.966	54390.8
4	wt31 npygad67.nd2 - C=2:0002-0318	35.656	647.643	23092.4	15567.5					18	wt31 npygad67.nd2 - C=2:0819-0050	149.416	162.091	24219
5	wt31 npygad67.nd2 - C=2:0190-0204	380.332	665.674	253177	172910					19	wt31 npygad67.nd2 - C=2:0732-0088	451.644	231.962	104764
6	wt31 npygad67.nd2 - C=2:0511-0394	288.645	1018.42	293961	233044					20	wt31 npygad67.nd2 - C=2:0633-0052	186.77	270.155	50456.8
7	wt31 npygad67.nd2 - C=2:0446-0908	176.583	706.269	124715	87448.2							Average	211.043
8	wt31 npygad67.nd2 - C=2:0088-1283	292.041	705.14	205929	144296
9	wt31 npygad67.nd2 - C=2:0875-1011	173.187	495.397	85796.2	49246.2
10	wt31 npygad67.nd2 - C=2:0809-1129	422.78	392.052	165752	76526.7
11	wt31 npygad67.nd2 - C=2:0754-0996	210.541	594.302	125125	80691.6
12	wt31 npygad67.nd2 - C=2:0735-0479	300.53	698.895	210039	146614
13	wt31 npygad67.nd2 - C=2:0625-1298	292.041	576.564	168380	106747
14	wt31 npygad67.nd2 - C=2:0072-0263	356.561	690.364	246157	170907
15	wt31 npygad67.nd2 - C=2:0734-0299	264.025	725.08	191439	135719
16	wt31 npygad67.nd2 - C=2:0751-1234	518.711	585.196	303548	194078
				Average	116699
	NPYGAD1-WT	Animal 3	Slide 2							Background
	label	area	mean	intden	CFTD(intden-(area*averageMeanofbackground)				label	area	mean	intden	CFTD(intden-(area*averageMeanofbackground)
4	wt32 npygad67001.nd2 - C=2:0001-0009	38.203	1233.6	47127.2	40203.2			15	wt32 npygad67001.nd2 - C=2:0200-1260	183.374	165.537	30355.2
5	wt32 npygad67001.nd2 - C=2:0002-0239	52.635	1139.82	59994.8	50455.2			16	wt32 npygad67001.nd2 - C=2:0364-1330	95.083	211.464	20106.6
6	wt32 npygad67001.nd2 - C=2:0003-0412	33.958	706.175	23980.4	17825.9			17	wt32 npygad67001.nd2 - C=2:0120-1226	67.916	170.312	11567
7	wt32 npygad67001.nd2 - C=2:0590-0295	356.561	666.8	237755	173132			18	wt32 npygad67001.nd2 - C=2:0175-1236	67.916	177.65	12065.3
8	wt32 npygad67001.nd2 - C=2:0139-0424	567.102	791.967	449126	346344					Average	181.241
9	wt32 npygad67001.nd2 - C=2:0023-0606	628.227	682.872	428998	315138
10	wt32 npygad67001.nd2 - C=2:0143-1100	410.894	965.824	396852	322381
11	wt32 npygad67001.nd2 - C=2:0027-1038	244.499	828.896	202664	158351
12	wt32 npygad67001.nd2 - C=2:0149-0673	271.666	891.478	242184	192947
13	wt32 npygad67001.nd2 - C=2:0153-1140	302.228	844	255080	200304
14	wt32 npygad67001.nd2 - C=2:0248-1183	356.561	1120.86	399653	335030
				Average	195646
	NPYGAD1-WT	Animal 3	Slide 3							Background
	label	area	mean	intden	CFTD(intden-(area*averageMeanofbackground)					label	area	mean	intden	CFTD(intden-(area*averageMeanofbackground)
wt33 npygad67.nd2 - C=2:0001-0034	35.656	1887.12	67287.3	57068.3			wt33		19	wt33 npygad67.nd2 - C=2:0929-1118	162.999	137.37	22391.2
wt33 npygad67.nd2 - C=2:0002-0081	100.177	874.856	87640.2	58929.3					20	wt33 npygad67.nd2 - C=2:0441-1300	162.999	453.318	73890.5
wt33 npygad67.nd2 - C=2:0003-0103	33.958	590.15	20040.4	10308					21	wt33 npygad67.nd2 - C=2:0649-1328	135.833	299.238	40646.3
wt33 npygad67.nd2 - C=2:0004-0186	32.26	1001.66	32313.8	23068					22	wt33 npygad67.nd2 - C=2:0078-1206	125.645	256.48	32225.5
wt33 npygad67.nd2 - C=2:0005-0632	61.974	988.192	61241.9	43480.1							Average	286.601
wt33 npygad67.nd2 - C=2:0006-0812	33.109	924.744	30617.6	21128.5
wt33 npygad67.nd2 - C=2:0670-0500	268.27	726.712	194955	118068
wt33 npygad67.nd2 - C=2:0620-0437	410.894	522.924	214866	97103.4
wt33 npygad67.nd2 - C=2:0532-0267	292.041	592.927	173159	89459.4
wt33 npygad67.nd2 - C=2:0224-0632	512.769	1172.95	601453	454493
wt33 npygad67.nd2 - C=2:0433-0936	550.123	846.296	465567	307901
wt33 npygad67.nd2 - C=2:0856-1184	376.936	1258.98	474555	366524
			Average	137294
	NPYGAD1-WT	Animal 2	Slide 1							Background
	label	area	mean	intden	CFTD(intden-(area*averageMeanofbackground)
112	wt24 npygad67001.nd2 - C=2:0001-0058	60.276	837.972	50509.4	35181.2					label	area	mean	intden	CFTD(intden-(area*averageMeanofbackground)
113	wt24 npygad67001.nd2 - C=2:0002-0109	39.052	1097.5	42859.5	42859.5				138	wt24 npygad67001.nd2 - C=2:0463-0111	397.311	152.167	60457.5
114	wt24 npygad67001.nd2 - C=2:0003-0146	40.75	1320.94	53828	53828				139	wt24 npygad67001.nd2 - C=2:0165-0413	213.937	326.095	69763.7
115	wt24 npygad67001.nd2 - C=2:0004-0216	35.656	1086.57	38742.9	38742.9				140	wt24 npygad67001.nd2 - C=2:0091-0256	488.998	261.71	127976
116	wt24 npygad67001.nd2 - C=2:0005-0230	80.651	1022.64	82476.8	82476.8				141	wt24 npygad67001.nd2 - C=2:0063-0524	550.123	277.23	152511
117	wt24 npygad67001.nd2 - C=2:0006-0227	35.656	923.286	32920.8	32920.8						Average	254.3
118	wt24 npygad67001.nd2 - C=2:0007-0226	52.635	735.032	38688.6	38688.6
119	wt24 npygad67001.nd2 - C=2:0008-0236	136.682	2076.22	283782	283782
120	wt24 npygad67001.nd2 - C=2:0009-0261	179.978	1834.15	330107	330107
121	wt24 npygad67001.nd2 - C=2:0010-0272	50.937	893.25	45499.7	45499.7
122	wt24 npygad67001.nd2 - C=2:0011-0317	50.088	623.237	31216.9	31216.9
123	wt24 npygad67001.nd2 - C=2:0012-0346	30.562	861.806	26338.8	26338.8
124	wt24 npygad67001.nd2 - C=2:0013-0373	49.239	1158.69	57053.2	57053.2
125	wt24 npygad67001.nd2 - C=2:0014-0379	34.807	924.951	32194.9	32194.9
126	wt24 npygad67001.nd2 - C=2:0015-0406	30.562	1996.89	61029.7	61029.7
127	wt24 npygad67001.nd2 - C=2:0016-0545	31.411	1353.43	42513.1	42513.1
128	wt24 npygad67001.nd2 - C=2:0017-0549	57.729	729.618	42120.1	42120.1
129	wt24 npygad67001.nd2 - C=2:0018-0561	57.729	1309.72	75608.8	75608.8
130	wt24 npygad67001.nd2 - C=2:0019-0580	47.541	843.464	40099.5	40099.5
131	wt24 npygad67001.nd2 - C=2:0020-0675	58.578	882.275	51681.8	51681.8
132	wt24 npygad67001.nd2 - C=2:0168-0943	638.414	1379.15	880471	880471
133	wt24 npygad67001.nd2 - C=2:0989-0692	288.645	1065.1	307435	307435
134	wt24 npygad67001.nd2 - C=2:0406-0919	410.894	655.696	269422	269422
135	wt24 npygad67001.nd2 - C=2:0094-1208	258.082	451.306	116474	116474
136	wt24 npygad67001.nd2 - C=2:0406-0307	482.206	1145.05	552150	552150
137	wt24 npygad67001.nd2 - C=2:0529-0763	594.268	1073.68	638052	638052
				Average	161844

## Sheet: TG CA1 NPY+ GADINT
	NPYGAD1-TG	Animal 1	Slide 1							Background
	label	area	mean	intden	CFTD(intden-(area*averageMeanofbackground)				label	area	mean	intden	CFTD(intden-(area*averageMeanofbackground)
1	tg311 ca1 gad67npy001.nd2 - C=2:0020-0219	96.781	1598.75	154728	117731			11	tg311 ca1 gad67npy001.nd2 - C=2:0404-1000	112.274	450.376	50565.7
2	tg311 ca1 gad67npy001.nd2 - C=2:0564-0385	134.559	1338.2	180068	128628			12	tg311 ca1 gad67npy001.nd2 - C=2:0477-1107	66.855	282.416	18881
3	tg311 ca1 gad67npy001.nd2 - C=2:0585-0938	103.148	1009.4	104118	64686.5			13	tg311 ca1 gad67npy001.nd2 - C=2:0685-0652	122.25	290.01	35453.6
4	tg311 ca1 gad67npy001.nd2 - C=2:0524-1131	81.5	941.341	76719	45563.2			14	tg311 ca1 gad67npy001.nd2 - C=2:0453-0988	127.343	506.318	64476.2
5	tg311 ca1 gad67npy001.nd2 - C=2:0336-0445	74.708	391.77	29268.4	708.985					Average	382.28
7	tg311 ca1 gad67npy001.nd2 - C=2:0471-0276	67.28	713.735	48019.9	22300.1
8	tg311 ca1 gad67npy001.nd2 - C=2:0471-0137	103.997	679.486	70664.5	30908.5
9	tg311 ca1 gad67npy001.nd2 - C=2:0704-1089	115.246	961.622	110823	66766.6
10	tg311 ca1 gad67npy001.nd2 - C=2:0555-1234	40.962	1010.84	41406.1	25747.1
				Average	55893.4
	NPYGAD1-TG	Animal 1	Slide 2							Background
	label	area	mean	intden	CFTD(intden-(area*averageMeanofbackground)				label	area	mean	intden	CFTD(intden-(area*averageMeanofbackground)
1	tg310 ca1 gad67npy.nd2 - C=2:0643-0227	200.566	527.298	105758	25686.4			11	tg310 ca1 gad67npy.nd2 - C=2:0606-1008	118.854	548.534	65195.3
2	tg310 ca1 gad67npy.nd2 - C=2:0670-0419	148.355	622.784	92393	33165.6			12	tg310 ca1 gad67npy.nd2 - C=2:0627-0879	114.609	484.148	55487.7
3	tg310 ca1 gad67npy.nd2 - C=2:0789-0829	95.083	827.743	78704.3	40744.5			13	tg310 ca1 gad67npy.nd2 - C=2:0563-1248	93.385	213.273	19916.5
4	tg310 ca1 gad67npy.nd2 - C=2:0674-1368	74.496	585.399	43609.8	13868.9			14	tg310 ca1 gad67npy.nd2 - C=2:0570-0197	110.364	350.956	38732.9
5	tg310 ca1 gad67npy.nd2 - C=2:0701-1027	79.802	563.12	44937.9	13078.8					Average	399.228
6	tg310 ca1 gad67npy.nd2 - C=2:0962-0593	143.473	767.843	110165	52886.7
7	tg310 ca1 gad67npy.nd2 - C=2:0746-0663	66.643	727.019	48450.7	21845
9	tg310 ca1 gad67npy.nd2 - C=2:0710-0423	82.561	828.63	68412.4	35451.8
10	tg310 ca1 gad67npy.nd2 - C=2:0234-1005	56.668	2618.28	148372	125748
				Average	40275.1
	NPYGAD1-TG	Animal 1	Slide 3							Background
	label	area	mean	intden	CFTD(intden-(area*averageMeanofbackground)				label	area	mean	intden	CFTD(intden-(area*averageMeanofbackground)
1	tg38 ca1 gad67npy001.nd2 - C=1:0398-1265	118.429	2034.39	240931	191532			16	tg38 ca1 gad67npy001.nd2 - C=2:0539-0697	56.031	492.394	27589.3
2	tg38 ca1 gad67npy001.nd2 - C=1:0486-1072	225.398	971.581	218992	124975			17	tg38 ca1 gad67npy001.nd2 - C=2:0475-0238	47.541	461.228	21927.4
3	tg38 ca1 gad67npy001.nd2 - C=1:0486-1215	167.456	877.706	146977	77129			18	tg38 ca1 gad67npy001.nd2 - C=2:0588-0944	101.875	358.375	36509.3
4	tg38 ca1 gad67npy001.nd2 - C=1:0614-1259	66.643	971.338	64732.8	36935			19	tg38 ca1 gad67npy001.nd2 - C=2:0533-1155	144.322	356.465	51445.8
5	tg38 ca1 gad67npy001.nd2 - C=1:0752-0998	67.916	1340.03	91009.9	62681.1					Average	417.115
6	tg38 ca1 gad67npy001.nd2 - C=1:0665-0630	85.532	1048.26	89659.8	53983.1
7	tg38 ca1 gad67npy001.nd2 - C=1:0668-0433	56.243	791.932	44540.8	21081
8	tg38 ca1 gad67npy001.nd2 - C=1:0625-0366	88.504	802.647	71037.2	34120.8
9	tg38 ca1 gad67npy001.nd2 - C=1:0525-0296	122.462	1114.19	136446	85364.7
10	tg38 ca1 gad67npy001.nd2 - C=1:0439-0010	33.746	974.868	32897.9	18821.9
11	tg38 ca1 gad67npy001.nd2 - C=1:0036-0613	73.01	502.834	36712	6258.39
				Average	64807.5
	NPYGAD1-TG	Animal 2	Slide 1							Background
	label	area	mean	intden	CFTD(intden-(area*averageMeanofbackground)				label	area	mean	intden	CFTD(intden-(area*averageMeanofbackground)
1	tg25 ca1 gad67npy.nd2 - C=2:0206-0918	211.814	1056.54	223791	114156			13	tg25 ca1 gad67npy.nd2 - C=2:0346-0533	80.226	538.021	43163.4
2	tg25 ca1 gad67npy.nd2 - C=2:0232-0712	201.839	1377.46	278025	173553			14	tg25 ca1 gad67npy.nd2 - C=2:0366-0434	66.855	509.863	34087
3	tg25 ca1 gad67npy.nd2 - C=2:0226-0093	71.312	628.408	44813.1	7902.18			15	tg25 ca1 gad67npy.nd2 - C=2:0348-0882	74.284	464.109	34475.6
4	tg25 ca1 gad67npy.nd2 - C=2:0672-0428	149.628	974.374	145794	68346.8			16	tg25 ca1 gad67npy.nd2 - C=2:0357-0815	112.062	558.4	62575.4
5	tg25 ca1 gad67npy.nd2 - C=2:0331-0599	64.733	954.39	61780.4	28274.7					Average	517.598
6	tg25 ca1 gad67npy.nd2 - C=2:0245-0506	77.043	856.606	65995.2	26117.9
7	tg25 ca1 gad67npy.nd2 - C=2:0270-0921	98.267	1035.68	101772	50909.5
8	tg25 ca1 gad67npy.nd2 - C=2:0269-0751	66.643	1274.26	84920.1	50425.8
				Average	64960.8
	NPYGAD1-TG	Animal 2	Slide 2							Background
	label	area	mean	intden	CFTD(intden-(area*averageMeanofbackground)				label	area	mean	intden	CFTD(intden-(area*averageMeanofbackground)
1	tg24 ca1 gad67npy001.nd2 - C=2:0252-0704	174.248	1115	194287	103979			8	tg24 ca1 gad67npy001.nd2 - C=2:0468-0869	47.541	411.004	19539.8
2	tg24 ca1 gad67npy001.nd2 - C=2:0311-0897	76.618	1675.73	128391	88682.4			9	tg24 ca1 gad67npy001.nd2 - C=2:0353-0582	36.293	587.427	21319.4
3	tg24 ca1 gad67npy001.nd2 - C=2:0379-1010	74.708	530.588	39639.2	919.96			10	tg24 ca1 gad67npy001.nd2 - C=2:0302-0465	90.201	482.073	43483.7
4	tg24 ca1 gad67npy001.nd2 - C=2:0291-1008	19.95	1993.57	39772.7	29433.1			11	tg24 ca1 gad67npy001.nd2 - C=2:0457-0258	60.488	592.593	35844.8
5	tg24 ca1 gad67npy001.nd2 - C=2:0487-0385	86.381	1185.95	102444	57674.8					Average	518.274
6	tg24 ca1 gad67npy001.nd2 - C=2:0164-0113	47.329	739.735	35011.1	10481.7
7	tg24 ca1 gad67npy001.nd2 - C=2:0217-0690	65.37	1571.7	102741	68861.6
				Average	51433.2
	NPYGAD1-TG	Animal 3	Slide 1							Background
	label	area	mean	intden	CFTD(intden-(area*averageMeanofbackground)				label	area	mean	intden	CFTD(intden-(area*averageMeanofbackground)
1	tg110 ca1 gad67npy001.nd2 - C=2:0035-0530	75.557	1818.78	137421	86343			10	tg110 ca1 gad67npy001.nd2 - C=2:0459-0502	52.423	923.591	48417.4
2	tg110 ca1 gad67npy001.nd2 - C=2:0180-0885	281.004	1103.19	310001	120036			11	tg110 ca1 gad67npy001.nd2 - C=2:0552-0383	57.729	660.349	38121.3
3	tg110 ca1 gad67npy001.nd2 - C=2:0202-0536	95.083	990.592	94188.4	29910.2			12	tg110 ca1 gad67npy001.nd2 - C=2:0360-0605	111.425	721.36	80377.8
4	tg110 ca1 gad67npy001.nd2 - C=2:0778-0448	153.873	1493.93	229876	125854			13	tg110 ca1 gad67npy001.nd2 - C=2:0660-0549	164.485	398.788	65594.7
5	tg110 ca1 gad67npy001.nd2 - C=2:0748-0582	146.232	702.752	102765	3909.1					Average	676.022
6	tg110 ca1 gad67npy001.nd2 - C=2:0952-0136	74.496	1188.65	88549.2	38188.3
8	tg110 ca1 gad67npy001.nd2 - C=2:0729-0604	162.363	751.656	122041	12279.9
9	tg110 ca1 gad67npy001.nd2 - C=2:0915-0512	52.635	1248.48	65713.8	30131.4
				Average	55831.5
	NPYGAD1-TG	Animal 3	Slide 2							Background
	label	area	mean	intden	CFTD(intden-(area*averageMeanofbackground)				label	area	mean	intden	CFTD(intden-(area*averageMeanofbackground)
1	tg19 ca1 gad67npy.nd2 - C=2:0059-0801	168.942	1126.4	190296	100861		tg19	12	tg19 ca1 gad67npy.nd2 - C=2:0334-0594	76.618	645.884	49486.4
2	tg19 ca1 gad67npy.nd2 - C=2:0386-0747	228.157	669.32	152710	31927.8			13	tg19 ca1 gad67npy.nd2 - C=2:0143-0487	121.401	541.545	65743.9
3	tg19 ca1 gad67npy.nd2 - C=2:0309-0497	158.755	1561.18	247845	163803			14	tg19 ca1 gad67npy.nd2 - C=2:0192-0432	54.121	513.906	27813
4	tg19 ca1 gad67npy.nd2 - C=2:0501-0174	112.911	1440.8	162682	102909			15	tg19 ca1 gad67npy.nd2 - C=2:0206-0941	91.687	416.19	38159.3
5	tg19 ca1 gad67npy.nd2 - C=2:0776-0569	107.181	1292.78	138561	81821.7					Average	529.381
6	tg19 ca1 gad67npy.nd2 - C=2:0795-0410	84.895	715.87	60774.1	15832.3
7	tg19 ca1 gad67npy.nd2 - C=2:0882-0396	85.957	1114.48	95797.4	50293.3
8	tg19 ca1 gad67npy.nd2 - C=2:0875-0587	61.125	967.941	59165.2	26806.7
9	tg19 ca1 gad67npy.nd2 - C=2:0510-0917	145.596	671.137	97714.7	20638.9
10	tg19 ca1 gad67npy.nd2 - C=2:0139-0262	142.412	1153.48	164270	88879.8
				Average	68377.4
	NPYGAD1-TG	Animal 3	Slide 3							Background
	label	area	mean	intden	CFTD(intden-(area*averageMeanofbackground)				label	area	mean	intden	CFTD(intden-(area*averageMeanofbackground)
5	tg17 ca1 gad67npy.nd2 - C=2:0033-0270	176.795	1086.44	192076	61907.1			5	tg17 ca1 gad67npy.nd2 - C=2:0311-0235	153.236	853.564	130797
6	tg17 ca1 gad67npy.nd2 - C=2:0214-0336	160.665	1204.14	193462	75168.9		tg17	6	tg17 ca1 gad67npy.nd2 - C=2:0509-0117	230.916	667.001	154021
7	tg17 ca1 gad67npy.nd2 - C=2:0797-0393	117.368	1672.05	196245	109830			7	tg17 ca1 gad67npy.nd2 - C=2:0289-0125	171.064	705.313	120654
8	tg17 ca1 gad67npy.nd2 - C=2:0891-0334	106.332	796.056	84645.9	6356.55			8	tg17 ca1 gad67npy.nd2 - C=2:0081-0277	132.437	719.213	95250.4
				Average	63315.7					Average	736.273

## Sheet: WT CA1 NPY+ GADInt
		NPYGAD1-WT	Animal 1	Slide 1							Background
		label	area	mean	intden	CFTD(intden-(area*averageMeanofbackground)				label	area	mean	intden	CFTD(intden-(area*averageMeanofbackground)
	5	wt310 ca1 npygad67001.nd2 - C=2:0001-0099	74.284	583.977	43379.9	28682.7			10	wt310 ca1 npygad67001.nd2 - C=2:0644-0880	32.685	157.149	5136.39
	6	wt310 ca1 npygad67001.nd2 - C=2:0002-0134	35.019	1802.92	63137.2	56208.6		wt310	11	wt310 ca1 npygad67001.nd2 - C=2:0541-0984	20.375	269.823	5497.62
	7	wt310 ca1 npygad67001.nd2 - C=2:0003-0191	34.595	1685.66	58315.1	51470.5			12	wt310 ca1 npygad67001.nd2 - C=2:0603-1019	28.864	168.346	4859.21
	8	wt310 ca1 npygad67001.nd2 - C=2:0004-0349	66.218	1005	66549.4	53448			13	wt310 ca1 npygad67001.nd2 - C=2:0195-0335	19.101	196.089	3745.59
	9	wt310 ca1 npygad67001.nd2 - C=2:0144-0615	82.773	1340.68	110972	94595.4					Average	197.852
					Average	56881
		NPYGAD1-WT	Animal 1	Slide 2							Background
		label	area	mean	intden	CFTD(intden-(area*averageMeanofbackground)				label	area	mean	intden	CFTD(intden-(area*averageMeanofbackground)
	3	wt38 ca1 npygad67.nd2 - C=2:0001-0146	57.517	1499.8	86263.4	75360			8	wt38 ca1 npygad67.nd2 - C=2:0296-0204	52.423	234.17	12275.9
	4	wt38 ca1 npygad67.nd2 - C=2:0164-1078	57.941	1327.49	76916.6	65932.8		wt38	9	wt38 ca1 npygad67.nd2 - C=2:0149-0475	66.855	103.394	6912.4
	5	wt38 ca1 npygad67.nd2 - C=2:0195-1307	216.271	482.685	104391	63392.8			10	wt38 ca1 npygad67.nd2 - C=2:0092-0625	54.333	188.25	10228.2
	6	wt38 ca1 npygad67.nd2 - C=2:0152-0912	70.463	1761.59	124127	110770			11	wt38 ca1 npygad67.nd2 - C=2:0042-0501	53.696	232.458	12482.2
	7	wt38 ca1 npygad67.nd2 - C=2:0390-0158	86.169	1153.17	99367.6	83032.7					Average	189.568
					Average	79697.6
		NPYGAD1-WT	Animal 1	Slide 3							Background
	label	area	mean	intden	CFTD(intden-(area*averageMeanofbackground)				label	area	mean	intden	CFTD(intden-(area*averageMeanofbackground)
1	wt218 ca1 npygad67002.nd2 - C=2:0348-0117	191.015	1121.89	214298	180046			4	wt218 ca1 npygad67002.nd2 - C=2:0547-0428	14.857	235.157	3493.66
2	wt218 ca1 npygad67002.nd2 - C=2:0405-0672	253.413	374.513	94906.4	49465.4		wt218	5	wt218 ca1 npygad67002.nd2 - C=2:0513-0268	68.765	48.685	3347.85
3	wt218 ca1 npygad67002.nd2 - C=2:0510-0629	58.153	821.544	47775.6	37347.8			6	wt218 ca1 npygad67002.nd2 - C=2:0447-0216	79.377	166.409	13209.1
				Average	88953.1			7	wt218 ca1 npygad67002.nd2 - C=2:0573-0115	64.521	267.013	17227.8
										Average	179.316
																	SLIDE 29 IS BUBBLY
		NPYGAD1-WT	Animal 2	Slide 1							Background
	label	area	mean	intden	CFTD(intden-(area*averageMeanofbackground)				label	area	mean	intden	CFTD(intden-(area*averageMeanofbackground)
3	wt26 ca1 npygad67003.nd2 - C=2:0001-0148	32.473	768.471	24954.2	24954.2			12	wt26 ca1 npygad67003.nd2 - C=2:0539-0438	52.635	236.956	12472.2
4	wt26 ca1 npygad67003.nd2 - C=2:0002-0417	48.603	2056.86	99968.9	99968.9		wt26	13	wt26 ca1 npygad67003.nd2 - C=2:0459-0232	10.4	222.449	2313.4
5	wt26 ca1 npygad67003.nd2 - C=2:0270-0056	47.754	1776.16	84818.5	84818.5			14	wt26 ca1 npygad67003.nd2 - C=2:0563-0113	53.484	178.365	9539.71
6	wt26 ca1 npygad67003.nd2 - C=2:0597-0214	107.393	507.006	54448.8	54448.8			15	wt26 ca1 npygad67003.nd2 - C=2:0458-0391	61.337	191.495	11745.7
7	wt26 ca1 npygad67003.nd2 - C=2:0438-1053	53.909	563.776	30392.4	30392.4					Average	207.316
8	wt26 ca1 npygad67003.nd2 - C=2:0471-0707	77.255	1833.56	141652	141652
9	wt26 ca1 npygad67003.nd2 - C=2:0597-1173	217.12	659.095	143103	143103
10	wt26 ca1 npygad67003.nd2 - C=2:0623-0597	79.802	834.654	66606.9	66606.9
11	wt26 ca1 npygad67003.nd2 - C=2:0316-0969	31.199	124.776	3892.88	3892.88
				Average	72204.1
		NPYGAD1-WT	Animal 2	Slide 2							Background
	label	area	mean	intden	CFTD(intden-(area*averageMeanofbackground)				label	area	mean	intden	CFTD(intden-(area*averageMeanofbackground)
6	wt110 ca1 npygad67004.nd2 - C=2:0451-1055	117.156	1122.95	131560	99212			11	wt110 ca1 npygad67004.nd2 - C=2:0451-0800	68.978	217.166	14979.6
7	wt110 ca1 npygad67004.nd2 - C=2:0512-0586	44.146	2871.75	126775	114586		wt110	12	wt110 ca1 npygad67004.nd2 - C=2:0415-1177	68.765	293.164	20159.5
8	wt110 ca1 npygad67004.nd2 - C=2:0524-0164	68.765	1037.51	71344.7	52357.9			13	wt110 ca1 npygad67004.nd2 - C=2:0482-0474	96.569	302.07	29170.5
9	wt110 ca1 npygad67004.nd2 - C=2:0566-0071	130.315	1100.7	143437	107456			14	wt110 ca1 npygad67004.nd2 - C=2:0516-0999	244.499	292.043	71404.3
10	wt110 ca1 npygad67004.nd2 - C=2:0127-0289	126.494	467.782	59171.7	24245.4					Average	276.111
				Average	79571.4
		NPYGAD1-WT	Animal 3	Slide 1							Background
	label	area	mean	intden	CFTD(intden-(area*averageMeanofbackground)				label	area	mean	intden	CFTD(intden-(area*averageMeanofbackground)
5	wt18 ca1 npygad67005.nd2 - C=2:0001-0379	48.603	677.782	32942	25378.6			15	wt18 ca1 npygad67005.nd2 - C=2:0399-1172	88.291	157.88	13939.4
6	wt18 ca1 npygad67005.nd2 - C=2:0002-0382	44.995	859.392	38668	31666			16	wt18 ca1 npygad67005.nd2 - C=2:0585-0351	105.695	185.082	19562.3
7	wt18 ca1 npygad67005.nd2 - C=2:0003-0478	64.521	730.862	47155.6	37115.1		wt18	17	wt18 ca1 npygad67005.nd2 - C=2:0458-0903	62.186	127.481	7927.54
8	wt18 ca1 npygad67005.nd2 - C=2:0004-0522	44.358	730.373	32397.8	25495			18	wt18 ca1 npygad67005.nd2 - C=2:0477-1299	134.135	152.024	20391.7
9	wt18 ca1 npygad67005.nd2 - C=2:0107-0481	115.033	355.55	40900.1	22999					Average	155.617
10	wt18 ca1 npygad67005.nd2 - C=2:0373-0255	189.954	475.514	90325.6	60765.6
11	wt18 ca1 npygad67005.nd2 - C=2:0403-0574	114.609	928.981	106470	88634.5
12	wt18 ca1 npygad67005.nd2 - C=2:0018-1190	117.156	578.259	67746.4	49515
13	wt18 ca1 npygad67005.nd2 - C=2:0272-0763	50.937	1339.61	68236	60309.4
14	wt18 ca1 npygad67005.nd2 - C=2:0052-0277	84.471	238.643	20158.4	7013.33
				Average	40889.1
		NPYGAD1-WT	Animal 3	Slide 2							Background
	label	area	mean	intden	CFTD(intden-(area*averageMeanofbackground)				label	area	mean	intden	CFTD(intden-(area*averageMeanofbackground)
1	wt17 ca1 npygad67006.nd2 - C=2:0212-0353	159.604	604.677	96508.6	59060.4			13	wt17 ca1 npygad67006.nd2 - C=2:0364-0600	84.895	137.875	11705
2	wt17 ca1 npygad67006.nd2 - C=2:0031-0369	142.412	558.158	79488.5	46074.2			14	wt17 ca1 npygad67006.nd2 - C=2:0410-0847	57.304	270.085	15477.1
3	wt17 ca1 npygad67006.nd2 - C=2:0014-0990	122.674	354.962	43544.6	14761.4			15	wt17 ca1 npygad67006.nd2 - C=2:0385-0108	35.656	260.393	9284.6
4	wt17 ca1 npygad67006.nd2 - C=2:0307-0255	135.833	413.636	56185.3	24314.6			16	wt17 ca1 npygad67006.nd2 - C=2:0410-1049	47.754	270.173	12901.8
5	wt17 ca1 npygad67006.nd2 - C=2:0319-0182	64.521	539.829	34830.1	19691.4					Average	234.631
6	wt17 ca1 npygad67006.nd2 - C=2:0368-0303	144.322	656.135	94695	60832.5
7	wt17 ca1 npygad67006.nd2 - C=2:0423-0742	174.885	610.917	106840	65806.6
8	wt17 ca1 npygad67006.nd2 - C=2:0477-0228	146.02	370.048	54034.5	19773.6
				Average	38789.3

## Sheet: WT ACC NPY INT
		NPYGAD1-WT	Animal 1	Slide 1							Background
	label	area	mean	intden	CFTD(intden-(area*averageMeanofbackground)				label	area	mean	intden	CFTD(intden-(area*averageMeanofbackground)
1	WT11 NPYGFP PFC003.nd2 - C=2:0342-0960	204.598	2206.04	451351	399442			10	WT11 NPYGFP PFC003.nd2 - C=2:0590-0061	933.85	222.588	207864
2	WT11 NPYGFP PFC003.nd2 - C=2:0524-0832	116.307	2003.53	233025	203516			11	WT11 NPYGFP PFC003.nd2 - C=2:0692-0058	468.623	190.6	89319.4
3	WT11 NPYGFP PFC003.nd2 - C=2:0666-0872	284.4	1502.2	427226	355071			12	WT11 NPYGFP PFC003.nd2 - C=2:0475-0016	418.535	233.26	97627.3
4	WT11 NPYGFP PFC003.nd2 - C=2:0070-0710	133.286	1701.59	226797	192981			13	WT11 NPYGFP PFC003.nd2 - C=2:0758-0074	353.165	368.397	130105
5	WT11 NPYGFP PFC003.nd2 - C=2:0020-0642	144.322	1615.11	233097	196481					Average	253.711
6	WT11 NPYGFP PFC003.nd2 - C=2:0375-1276	192.713	1967.57	379176	330282
7	WT11 NPYGFP PFC003.nd2 - C=2:0342-0530	123.098	1948.14	239813	208581
8	WT11 NPYGFP PFC003.nd2 - C=2:0551-0176	97.63	1436.01	140197	115427
9	WT11 NPYGFP PFC003.nd2 - C=2:1028-0547	168.093	1790.15	300912	258265
				Average	251116
		NPYGAD1-WT	Animal 1	Slide 2							Background
	label	area	mean	intden	CFTD(intden-(area*averageMeanofbackground)				label	area	mean	intden	CFTD(intden-(area*averageMeanofbackground)
1	WT12 NPYGFP PFC004.nd2 - C=2:0492-0627	165.546	2448.61	405359	348082			12	WT12 NPYGFP PFC004.nd2 - C=2:0430-0037	662.185	266.722	176619
2	WT12 NPYGFP PFC004.nd2 - C=2:0466-0539	206.296	2113.17	435938	364562			13	WT12 NPYGFP PFC004.nd2 - C=2:0520-0027	615.492	327.251	201421
3	WT12 NPYGFP PFC004.nd2 - C=2:0508-0699	268.27	1787.91	479643	386825			14	WT12 NPYGFP PFC004.nd2 - C=2:0764-0042	566.253	493.471	279429
4	WT12 NPYGFP PFC004.nd2 - C=2:0285-1138	230.067	2128.08	489600	409999			15	WT12 NPYGFP PFC004.nd2 - C=2:0863-0030	258.082	296.513	76524.8
5	WT12 NPYGFP PFC004.nd2 - C=2:0114-1257	164.697	2591.97	426890	369907					Average	345.989
6	WT12 NPYGFP PFC004.nd2 - C=2:0573-1069	145.171	1597.8	231954	181726
7	WT12 NPYGFP PFC004.nd2 - C=2:0264-0504	82.349	2650.68	218280	189788
8	WT12 NPYGFP PFC004.nd2 - C=2:0226-1022	225.822	1287.12	290659	212527
9	WT12 NPYGFP PFC004.nd2 - C=2:0192-1207	157.906	1535.04	242391	187757
10	WT12 NPYGFP PFC004.nd2 - C=2:0422-0462	93.385	1933.53	180563	148252
11	WT12 NPYGFP PFC004.nd2 - C=2:0599-0122	114.609	1542.13	176742	137089
				Average	266956
		NPYGAD1-WT	Animal 2	Slide 1							Background
	label	area	mean	intden	CFTD(intden-(area*averageMeanofbackground)				label	area	mean	intden	CFTD(intden-(area*averageMeanofbackground)
1	WT22 NPYGFP PFC005.nd2 - C=2:0398-0829	138.38	2820.25	390265	345232			9	WT22 NPYGFP PFC005.nd2 - C=2:0755-0033	573.894	331.179	190061
2	WT22 NPYGFP PFC005.nd2 - C=2:0351-0864	113.76	2166.96	246514	209492			10	WT22 NPYGFP PFC005.nd2 - C=2:0679-0042	285.249	354.964	101253
3	WT22 NPYGFP PFC005.nd2 - C=2:0565-0304	169.791	1435.61	243753	188497			11	WT22 NPYGFP PFC005.nd2 - C=2:0523-0019	419.384	294.814	123640
4	WT22 NPYGFP PFC005.nd2 - C=2:0726-0514	188.468	1686.39	317830	256496			12	WT22 NPYGFP PFC005.nd2 - C=2:0863-0023	741.987	320.784	238017
5	WT22 NPYGFP PFC005.nd2 - C=2:0588-0731	127.343	1645.5	209543	168101					Average	325.435
6	WT22 NPYGFP PFC005.nd2 - C=2:0556-0751	122.25	1280.12	156494	116709
7	WT22 NPYGFP PFC005.nd2 - C=2:0964-1115	143.473	805.385	115551	68860.1
8	WT22 NPYGFP PFC005.nd2 - C=2:0489-0591	183.374	1227.48	225088	165411
				Average	189850
		NPYGAD1-WT	Animal 2	Slide 2							Background
	label	area	mean	intden	CFTD(intden-(area*averageMeanofbackground)				label	area	mean	intden	CFTD(intden-(area*averageMeanofbackground)
1	WT23 NPYGFP PFC006.nd2 - C=2:0535-0236	269.968	2390.63	645392	487321			12	WT23 NPYGFP PFC006.nd2 - C=2:0603-0014	320.905	492.513	158050
2	WT23 NPYGFP PFC006.nd2 - C=2:0288-0322	164.697	1595.04	262698	166265			13	WT23 NPYGFP PFC006.nd2 - C=2:0974-0212	351.467	636.312	223643
3	WT23 NPYGFP PFC006.nd2 - C=2:0388-1360	174.885	2307.3	403512	301114			14	WT23 NPYGFP PFC006.nd2 - C=2:0036-0016	242.801	627.724	152412
4	WT23 NPYGFP PFC006.nd2 - C=2:0035-0473	135.833	1964.35	266823	187291					Average	585.516
5	WT23 NPYGFP PFC006.nd2 - C=2:0293-0071	229.218	1327.14	304205	169994
6	WT23 NPYGFP PFC006.nd2 - C=2:0095-1089	112.062	2210.11	247669	182055
7	WT23 NPYGFP PFC006.nd2 - C=2:0117-0017	88.291	1805.38	159400	107704
8	WT23 NPYGFP PFC006.nd2 - C=2:0290-0820	130.739	2037.75	266414	189864
9	WT23 NPYGFP PFC006.nd2 - C=2:0062-0658	252.989	1989.44	503306	355177
10	WT23 NPYGFP PFC006.nd2 - C=2:0297-1300	67.067	3453	231584	192315
				Average	233910
		NPYGAD1-WT	Animal 3	Slide 1							Background
	label	area	mean	intden	CFTD(intden-(area*averageMeanofbackground)				label	area	mean	intden	CFTD(intden-(area*averageMeanofbackground)
1	WT31 NPYGFP PFC008.nd2 - C=2:0471-0524	147.718	1635.6	241607	155473			10	WT31 NPYGFP PFC008.nd2 - C=2:0280-0017	370.993	440.725	163506
2	WT31 NPYGFP PFC008.nd2 - C=2:0492-0784	224.973	1728.72	388916	257734			11	WT31 NPYGFP PFC008.nd2 - C=2:0526-0026	382.03	591.304	225896
3	WT31 NPYGFP PFC008.nd2 - C=2:0434-1002	101.875	2426.66	247215	187811			12	WT31 NPYGFP PFC008.nd2 - C=2:0388-0013	298.832	764.315	228402
4	WT31 NPYGFP PFC008.nd2 - C=2:0718-1165	83.198	2679.3	222911	174398			13	WT31 NPYGFP PFC008.nd2 - C=2:0161-0014	274.212	536.062	146995
5	WT31 NPYGFP PFC008.nd2 - C=2:1017-0520	132.437	1283.32	169959	92734.9					Average	583.101
6	WT31 NPYGFP PFC008.nd2 - C=2:0156-0478	159.604	1740.72	277825	184759
7	WT31 NPYGFP PFC008.nd2 - C=2:0599-0767	105.27	1253.19	131924	70541.1
8	WT31 NPYGFP PFC008.nd2 - C=2:0152-0053	95.083	1285.62	122240	66797.1
9	WT31 NPYGFP PFC008.nd2 - C=2:0109-0892	180.827	1082.02	195659	90219
				Average	142274
		NPYGAD1-WT	Animal 3	Slide 2							Background
	label	area	mean	intden	CFTD(intden-(area*averageMeanofbackground)				label	area	mean	intden	CFTD(intden-(area*averageMeanofbackground)
1	WT32 NPYGFP PFC009.nd2 - C=2:0199-0360	146.02	2160.03	315409	218963			9	WT32 NPYGFP PFC009.nd2 - C=2:0637-0022	237.707	448.5	106612
2	WT32 NPYGFP PFC009.nd2 - C=2:0348-0936	179.129	1785.35	319809	201495			10	WT32 NPYGFP PFC009.nd2 - C=2:0521-0034	312.415	751.359	234736
3	WT32 NPYGFP PFC009.nd2 - C=2:0794-0769	120.552	2888.49	348212	268587			11	WT32 NPYGFP PFC009.nd2 - C=2:0788-0025	320.905	627.317	201309
4	WT32 NPYGFP PFC009.nd2 - C=2:0988-0279	156.208	2021.22	315731	212556			12	WT32 NPYGFP PFC009.nd2 - C=2:0402-0012	209.692	814.814	170860
5	WT32 NPYGFP PFC009.nd2 - C=2:0308-0628	199.504	1428.04	284901	153129					Average	660.497
6	WT32 NPYGFP PFC009.nd2 - C=2:0506-0856	113.76	1639.97	186563	111425
7	WT32 NPYGFP PFC009.nd2 - C=2:0172-0761	197.807	927.592	183484	52832.8
8	WT32 NPYGFP PFC009.nd2 - C=2:0313-0698	136.682	1240.75	169588	79310
				Average	162287
		NPYGAD1-WT	Animal 3	Slide 3							Background
	label	area	mean	intden	CFTD(intden-(area*averageMeanofbackground)				label	area	mean	intden	CFTD(intden-(area*averageMeanofbackground)
1	WT33 NPYGFP PFC010.nd2 - C=2:0449-0296	174.036	1556.97	270969	177414			9	WT33 NPYGFP PFC010.nd2 - C=2:0043-0300	344.676	649.089	223725
2	WT33 NPYGFP PFC010.nd2 - C=2:0379-1073	171.489	2149.28	368578	276392			10	WT33 NPYGFP PFC010.nd2 - C=2:0079-0755	112.062	574.977	64433.1
3	WT33 NPYGFP PFC010.nd2 - C=2:0481-1310	165.546	2213.3	366404	277413			11	WT33 NPYGFP PFC010.nd2 - C=2:0217-0007	101.875	626.242	63798.1
4	WT33 NPYGFP PFC010.nd2 - C=2:0521-0524	143.473	1560.9	223948	146823			12	WT33 NPYGFP PFC010.nd2 - C=2:0844-0605	366.749	299.931	109999
5	WT33 NPYGFP PFC010.nd2 - C=2:0836-1131	248.744	1492.73	371307	237592					Average	537.56
6	WT33 NPYGFP PFC010.nd2 - C=2:0047-0461	129.041	1141.45	147294	77926.4
7	WT33 NPYGFP PFC010.nd2 - C=2:0272-1083	107.817	1870.65	201689	143731
8	WT33 NPYGFP PFC010.nd2 - C=2:0204-0296	84.047	1682.09	141374	96193.6
				Average	179186

## Sheet: TG ACC NPY IN
	NPYGAD1-TG	Animal 1	Slide 1							Background
	label	area	mean	intden	CFTD(intden-(area*averageMeanofbackground)				label	area	mean	intden	CFTD(intden-(area*averageMeanofbackground)
1	TG12 NPYGFP PFC.nd2 - C=2:0134-0078	166.395	2662.24	442983	110473			16	TG12 NPYGFP PFC.nd2 - C=2:0517-1129	229.218	2099.8	481312					MOUSE1	MOUSE2	MOUSE3
2	TG12 NPYGFP PFC.nd2 - C=2:0162-0502	202.9	2834.74	575170	169711			17	TG12 NPYGFP PFC.nd2 - C=2:0329-0199	252.14	1943	489907					145888	242666	216887
3	TG12 NPYGFP PFC.nd2 - C=2:0316-0716	157.906	4785.01	755580	440034			18	TG12 NPYGFP PFC.nd2 - C=2:0243-0176	130.739	2019.21	263989						219127	253069
4	TG12 NPYGFP PFC.nd2 - C=2:0066-0718	106.968	3785.76	404957	191201			19	TG12 NPYGFP PFC.nd2 - C=2:0170-1049	202.051	1931.25	390212							218983
5	TG12 NPYGFP PFC.nd2 - C=2:0449-0795	207.994	3166.32	658576	242938					Average	1998.32						145888	230897	229647	202144
6	TG12 NPYGFP PFC.nd2 - C=2:0592-0634	194.411	3032.81	589610	201116
7	TG12 NPYGFP PFC.nd2 - C=2:0781-0165	76.406	3383.71	258536	105852
9	TG12 NPYGFP PFC.nd2 - C=2:0705-0808	113.76	3135.66	356713	129385
10	TG12 NPYGFP PFC.nd2 - C=2:0848-0452	236.858	2019.33	478294	4977.3
11	TG12 NPYGFP PFC.nd2 - C=2:0528-0818	177.432	2642.37	468840	114275
12	TG12 NPYGFP PFC.nd2 - C=2:0455-0878	292.889	2211.2	647636	62351.6
13	TG12 NPYGFP PFC.nd2 - C=2:0566-1250	234.312	2322.69	544233	76003.3
14	TG12 NPYGFP PFC.nd2 - C=2:0453-1250	106.119	2452.79	260289	48229.4
				Average	145888
	NPYGAD1-TG	Animal 2	Slide 1							Background
	label	area	mean	intden	CFTD(intden-(area*averageMeanofbackground)				label	area	mean	intden	CFTD(intden-(area*averageMeanofbackground)
1	TG21 NPYGFP PFC003.nd2 - C=2:0576-0234	137.531	2295.39	315686	259057			8	TG21 NPYGFP PFC003.nd2 - C=2:0609-0009	93.385	668.036	62384.6
2	TG21 NPYGFP PFC003.nd2 - C=2:0521-0293	122.25	2096.49	256294	205957			9	TG21 NPYGFP PFC003.nd2 - C=2:0238-0009	202.051	394.151	79638.8
3	TG21 NPYGFP PFC003.nd2 - C=2:0684-0354	113.76	1793.69	204050	157208			10	TG21 NPYGFP PFC003.nd2 - C=2:0512-1372	336.186	359.154	120743
4	TG21 NPYGFP PFC003.nd2 - C=2:0178-0964	305.624	1998.69	610847	485004			11	TG21 NPYGFP PFC003.nd2 - C=2:1020-0508	346.374	225.691	78173.5
5	TG21 NPYGFP PFC003.nd2 - C=2:0434-0271	197.807	1506.51	297998	216549					Average	411.758
6	TG21 NPYGFP PFC003.nd2 - C=2:0290-1201	111.213	2278.2	253366	207573
7	TG21 NPYGFP PFC003.nd2 - C=2:0591-0881	121.401	1789.98	217304	167317
				Average	242666
	NPYGAD1-TG	Animal 2	Slide 2							Background
	label	area	mean	intden	CFTD(intden-(area*averageMeanofbackground)				label	area	mean	intden	CFTD(intden-(area*averageMeanofbackground)
1	TG22 NPYGFP PFC004.nd2 - C=2:0669-0839	183.374	2719.39	498667	390748			8	TG22 NPYGFP PFC004.nd2 - C=2:0199-0061	427.873	507.49	217141
2	TG22 NPYGFP PFC004.nd2 - C=2:0912-0846	220.728	2660.07	587152	457250			9	TG22 NPYGFP PFC004.nd2 - C=2:0577-0080	590.873	667.807	394589
3	TG22 NPYGFP PFC004.nd2 - C=2:0335-1233	157.057	2141.97	336410	243980			10	TG22 NPYGFP PFC004.nd2 - C=2:0686-0080	760.664	527.688	401393
4	TG22 NPYGFP PFC004.nd2 - C=2:0324-0618	135.833	1565.92	212704	132764			11	TG22 NPYGFP PFC004.nd2 - C=2:0465-0058	162.999	651.083	106126
5	TG22 NPYGFP PFC004.nd2 - C=2:0573-0642	134.135	1770.66	237507	158566					Average	588.517
6	TG22 NPYGFP PFC004.nd2 - C=2:0080-0941	60.276	1545.2	93138	57664.5
7	TG22 NPYGFP PFC004.nd2 - C=2:0105-0846	120.552	1359.3	163865	92918.4
				Average	219127
	NPYGAD1-TG	Animal 3	Slide 1							Background
	label	area	mean	intden	CFTD(intden-(area*averageMeanofbackground)				label	area	mean	intden	CFTD(intden-(area*averageMeanofbackground)
1	TG31 NPYGFP PFC.nd2 - C=2:0147-1130	259.78	3059.9	794901	645988			12	TG31 NPYGFP PFC.nd2 - C=2:0448-0078	152.812	553.367	84561
2	TG31 NPYGFP PFC.nd2 - C=2:0431-0800	156.208	2628.17	410541	320999			13	TG31 NPYGFP PFC.nd2 - C=2:0618-0115	217.332	613.469	133327
3	TG31 NPYGFP PFC.nd2 - C=2:0993-1120	95.932	1642.21	157541	102550			14	TG31 NPYGFP PFC.nd2 - C=2:0731-0180	258.082	601.414	155214
4	TG31 NPYGFP PFC.nd2 - C=2:0513-0688	203.749	1544.99	314791	197997			15	TG31 NPYGFP PFC.nd2 - C=2:0791-0096	403.254	524.655	211569
5	TG31 NPYGFP PFC.nd2 - C=2:0172-0304	131.588	2286.39	300861	225431					Average	573.226
6	TG31 NPYGFP PFC.nd2 - C=2:0080-1063	232.614	1875.51	436269	302929
7	TG31 NPYGFP PFC.nd2 - C=2:0570-0960	126.494	1496.43	189290	116780
8	TG31 NPYGFP PFC.nd2 - C=2:0819-0489	140.078	1519	212778	132481
9	TG31 NPYGFP PFC.nd2 - C=2:0301-0144	129.89	1354.14	175890	101434
10	TG31 NPYGFP PFC.nd2 - C=2:0566-0180	196.958	1291.86	254442	141540
11	TG31 NPYGFP PFC.nd2 - C=2:0862-1070	134.135	1301.07	174519	97629.1
				Average	216887
	NPYGAD1-TG	Animal 3	Slide 2							Background
	label	area	mean	intden	CFTD(intden-(area*averageMeanofbackground)				label	area	mean	intden	CFTD(intden-(area*averageMeanofbackground)
1	TG32 NPYGFP PFC001.nd2 - C=2:0304-0352	415.988	1664.26	692313	507760			15	TG32 NPYGFP PFC001.nd2 - C=2:0437-0154	736.893	397.758	293105
2	TG32 NPYGFP PFC001.nd2 - C=2:0221-0716	132.437	2487.35	329417	270661			16	TG32 NPYGFP PFC001.nd2 - C=2:0405-1028	789.528	458.984	362381
3	TG32 NPYGFP PFC001.nd2 - C=2:0563-0614	164.697	3767.23	620452	547384			17	TG32 NPYGFP PFC001.nd2 - C=2:0568-0067	320.905	522.971	167824
4	TG32 NPYGFP PFC001.nd2 - C=2:0095-0391	183.374	1847.54	338791	257437			18	TG32 NPYGFP PFC001.nd2 - C=2:0736-0652	162.999	394.891	64366.9
5	TG32 NPYGFP PFC001.nd2 - C=2:0785-1110	125.645	2754.51	346091	290348					Average	443.651
6	TG32 NPYGFP PFC001.nd2 - C=2:0561-1206	154.51	2880.37	445046	376497
7	TG32 NPYGFP PFC001.nd2 - C=2:0643-0908	196.109	1722.45	337788	250784
8	TG32 NPYGFP PFC001.nd2 - C=2:0147-0211	176.583	1416.41	250113	171772
9	TG32 NPYGFP PFC001.nd2 - C=2:0170-1052	158.755	1039.82	165077	94644.9
10	TG32 NPYGFP PFC001.nd2 - C=2:0275-0531	190.166	1331.39	253185	168817
11	TG32 NPYGFP PFC001.nd2 - C=2:0843-0058	103.573	2813.89	291442	245492
12	TG32 NPYGFP PFC001.nd2 - C=2:0156-1176	149.416	1323.74	197789	131500
13	TG32 NPYGFP PFC001.nd2 - C=2:0281-0445	80.651	1961.18	158170	122390
14	TG32 NPYGFP PFC001.nd2 - C=2:0495-0396	131.588	1260.44	165859	107480
				Average	253069
	NPYGAD1-TG	Animal 3	Slide 3							Background
	label	area	mean	intden	CFTD(intden-(area*averageMeanofbackground)				label	area	mean	intden	CFTD(intden-(area*averageMeanofbackground)
1	TG33 NPYGFP PFC002.nd2 - C=2:0373-0528	178.281	3482.11	620792	459266			12	TG33 NPYGFP PFC002.nd2 - C=2:0794-1344	271.666	1129.97	306975
2	TG33 NPYGFP PFC002.nd2 - C=2:0467-0300	195.26	2123.46	414625	237716			13	TG33 NPYGFP PFC002.nd2 - C=2:0645-1337	322.603	685.666	221198
3	TG33 NPYGFP PFC002.nd2 - C=2:0350-0156	155.359	1907.81	296395	155636			14	TG33 NPYGFP PFC002.nd2 - C=2:0568-1343	275.061	858.235	236067
4	TG33 NPYGFP PFC002.nd2 - C=2:0229-0921	75.557	2751.12	207867	139410			15	TG33 NPYGFP PFC002.nd2 - C=2:0444-1365	275.061	950.204	261364
5	TG33 NPYGFP PFC002.nd2 - C=2:0063-0453	153.661	2043.87	314063	174843					Average	906.02
6	TG33 NPYGFP PFC002.nd2 - C=2:0827-0543	150.265	3274.78	492086	355943
7	TG33 NPYGFP PFC002.nd2 - C=2:1030-0311	155.359	2387.39	370902	230144
8	TG33 NPYGFP PFC002.nd2 - C=2:0416-1041	274.212	1872.16	513371	264929
9	TG33 NPYGFP PFC002.nd2 - C=2:0282-1269	67.067	1951.86	130906	70142.3
10	TG33 NPYGFP PFC002.nd2 - C=2:0431-1153	98.479	2351.98	231620	142396
11	TG33 NPYGFP PFC002.nd2 - C=2:0951-1235	432.967	1318.04	570668	178391
				Average	218983

## Sheet: WT CA1 NPY INT
		NPYGAD1-WT	Animal 1	Slide 1							Background
	label	area	mean	intden	CFTD(intden-(area*averageMeanofbackground)				label	area	mean	intden	CFTD(intden-(area*averageMeanofbackground)
1	wt110 NPYGFP CA1009.nd2 - C=2:0436-1069	173.611	1048.21	181981	116982			11	wt110 NPYGFP CA1009.nd2 - C=2:0265-0358	57.729	157.522	9093.58
2	wt110 NPYGFP CA1009.nd2 - C=2:0148-0087	54.333	2062.52	112063	91721.5			12	wt110 NPYGFP CA1009.nd2 - C=2:0338-0782	84.683	316.875	26834
3	wt110 NPYGFP CA1009.nd2 - C=2:0416-0012	69.827	1179.4	82353.3	56210.6			13	wt110 NPYGFP CA1009.nd2 - C=2:0149-0859	101.875	753.131	76724.9
4	wt110 NPYGFP CA1009.nd2 - C=2:0536-0017	89.565	922.353	82610.3	49077.9			14	wt110 NPYGFP CA1009.nd2 - C=2:0184-0435	73.222	270.041	19773
5	wt110 NPYGFP CA1009.nd2 - C=2:0481-0946	58.578	3242.11	189916	167985					Average	374.392
6	wt110 NPYGFP CA1009.nd2 - C=2:0090-1310	23.346	1957.62	45703.1	36962.5
				Average	86489.9
		NPYGAD1-WT	Animal 2	Slide 1							Background
	label	area	mean	intden	CFTD(intden-(area*averageMeanofbackground)				label	area	mean	intden	CFTD(intden-(area*averageMeanofbackground)
1	wt39 NPYGFP CA1015.nd2 - C=2-1:0333-0939	96.569	2240.16	216330	163090			4	wt39 NPYGFP CA1015.nd2 - C=2-1:0178-0520	19.101	464.467	8872
2	wt39 NPYGFP CA1015.nd2 - C=2-1:0503-0720	59.639	1777.72	106022	73141.8			5	wt39 NPYGFP CA1015.nd2 - C=2-1:0193-0650	31.836	430.227	13696.6
3	wt39 NPYGFP CA1015.nd2 - C=2-1:0536-0330	96.569	1014.28	97947.8	44708.1			6	wt39 NPYGFP CA1015.nd2 - C=2-1:0139-0707	46.905	658.204	30872.9
				Average	93646.6			7	wt39 NPYGFP CA1015.nd2 - C=2-1:0233-0442	42.448	652.35	27690.8
										Average	551.312
		NPYGAD1-WT	Animal 2	Slide 2							Background
	label	area	mean	intden	CFTD(intden-(area*averageMeanofbackground)				label	area	mean	intden	CFTD(intden-(area*averageMeanofbackground)
1	redroi wt38 NPYGFP CA1014.nd2 - C=2.png:0445-0838	98.903	1408.37	139292	79580.4			6	redroi wt38 NPYGFP CA1014.nd2 - C=2.png:0251-0350	89.14	619.521	55224.3
2	redroi wt38 NPYGFP CA1014.nd2 - C=2.png:0422-0585	77.043	1746.57	134561	88046.7			7	redroi wt38 NPYGFP CA1014.nd2 - C=2.png:0213-0190	32.685	713.494	23320.4
3	redroi wt38 NPYGFP CA1014.nd2 - C=2.png:0430-0808	101.026	1268.13	128113	67120			8	redroi wt38 NPYGFP CA1014.nd2 - C=2.png:0145-0635	32.685	709.63	23194.1
4	redroi wt38 NPYGFP CA1014.nd2 - C=2.png:0327-1296	87.867	1622.87	142597	89548			9	redroi wt38 NPYGFP CA1014.nd2 - C=2.png:0233-0043	57.941	372.315	21572.4
5	redroi wt38 NPYGFP CA1014.nd2 - C=2.png:0471-0205	73.222	1156.03	84647	40439.9					Average	603.74
				Average	72947
		NPYGAD1-WT	Animal 3	Slide 1							Background
	label	area	mean	intden	CFTD(intden-(area*averageMeanofbackground)				label	area	mean	intden	CFTD(intden-(area*averageMeanofbackground)
1	wt29 NPYGFP CA1013.nd2 - C=2:0089-0340	142.624	1370.44	195459	112499			15	wt29 NPYGFP CA1013.nd2 - C=2:0283-0369	72.586	624.313	45316.2
2	wt29 NPYGFP CA1013.nd2 - C=2:0154-0488	88.504	2476.33	219164	167684			16	wt29 NPYGFP CA1013.nd2 - C=2:0371-0601	66.855	574.581	38413.7
3	wt29 NPYGFP CA1013.nd2 - C=2:0206-0746	175.946	1776.07	312492	210150			17	wt29 NPYGFP CA1013.nd2 - C=2:0314-0520	105.058	650.707	68362.1
4	wt29 NPYGFP CA1013.nd2 - C=2:0431-1130	134.135	1539.64	206520	128497			18	wt29 NPYGFP CA1013.nd2 - C=2:0314-0223	82.773	477.072	39488.7
5	wt29 NPYGFP CA1013.nd2 - C=2:0136-1200	71.949	1112.98	80077.7	38227.2					Average	581.668
				Average	131412
		NPYGAD1-WT	Animal 3	Slide 2							Background
	label	area	mean	intden	CFTD(intden-(area*averageMeanofbackground)				label	area	mean	intden	CFTD(intden-(area*averageMeanofbackground)
1	wt28 NPYGFP CA1012.nd2 - C=2:0117-0841	115.67	1954.26	226050	154387			7	wt28 NPYGFP CA1012.nd2 - C=2:0321-0296	44.358	919.191	40773.4
2	wt28 NPYGFP CA1012.nd2 - C=2:0205-0399	71.949	1713.89	123313	123313			8	wt28 NPYGFP CA1012.nd2 - C=2:0311-0535	71.312	635.509	45319.6
3	wt28 NPYGFP CA1012.nd2 - C=2:0348-0477	83.834	1447.31	121334	121334			9	wt28 NPYGFP CA1012.nd2 - C=2:0251-0791	122.037	347.89	42455.6
4	wt28 NPYGFP CA1012.nd2 - C=2:0330-1054	78.104	1377.52	107590	107590			10	wt28 NPYGFP CA1012.nd2 - C=2:0171-0652	54.121	575.576	31150.7
5	wt28 NPYGFP CA1012.nd2 - C=2:0305-1015	93.597	1107.39	103649	103649					Average	619.542
6	wt28 NPYGFP CA1012.nd2 - C=2:0063-0897	76.194	1415.7	107867	107867
				Average	119690

## Sheet: TG CA1 NPY INT
		NPYGAD1-TG	Animal 1	Slide 1							Background
	label	area	mean	intden	CFTD(intden-(area*averageMeanofbackground)				label	area	mean	intden	CFTD(intden-(area*averageMeanofbackground)
1	TG17 NPYGFP CA1001.nd2 - C=2:0056-0510	170.215	1633.07	277974	133469			5	TG17 NPYGFP CA1001.nd2 - C=2:0117-0503	68.553	992.703	68052.9
2	TG17 NPYGFP CA1001.nd2 - C=2:0226-0165	75.557	1889.96	142800	78655.4		TG17	6	TG17 NPYGFP CA1001.nd2 - C=2:0160-0365	93.81	783.405	73490.8
3	TG17 NPYGFP CA1001.nd2 - C=2:0233-0185	44.146	2098.26	92629.3	55151.3			7	TG17 NPYGFP CA1001.nd2 - C=2:0097-0297	84.895	1010.5	85786.9
4	TG17 NPYGFP CA1001.nd2 - C=2:0492-0036	112.274	2493.27	279930	184614			8	TG17 NPYGFP CA1001.nd2 - C=2:0048-0569	23.771	609.214	14481.5
				Average	112973					Average	848.956
		NPYGAD1-TG	Animal 1	Slide 2							Background
	label	area	mean	intden	CFTD(intden-(area*averageMeanofbackground)				label	area	mean	intden	CFTD(intden-(area*averageMeanofbackground)
1	TG19 NPYGFP CA1.nd2 - C=2:0080-0600	103.36	3361.85	347482	256703			8	TG19 NPYGFP CA1.nd2 - C=2:0439-0557	55.182	1153.73	63665.3
2	TG19 NPYGFP CA1.nd2 - C=2:0146-0688	126.07	1891.28	238433	127709		TG19	9	TG19 NPYGFP CA1.nd2 - C=2:0522-0324	70.039	914.406	64043.9
3	TG19 NPYGFP CA1.nd2 - C=2:0674-0406	88.716	2704.19	239904	161987			10	TG19 NPYGFP CA1.nd2 - C=2:0348-0378	114.609	690.063	79087.4
4	TG19 NPYGFP CA1.nd2 - C=2:0734-0587	89.565	1736.32	155513	76849.7			11	TG19 NPYGFP CA1.nd2 - C=2:0324-0495	162.999	754.911	123050
5	TG19 NPYGFP CA1.nd2 - C=2:0058-0475	38.84	2345.7	91106.5	56994.1					Average	878.278
6	TG19 NPYGFP CA1.nd2 - C=2:0561-0536	52.635	3829.38	201560	155332
7	TG19 NPYGFP CA1.nd2 - C=2:0400-0503	43.933	3820.11	167831	129245
				Average	137831
		NPYGAD1-TG	Animal 1	Slide 3							Background
	label	area	mean	intden	CFTD(intden-(area*averageMeanofbackground)				label	area	mean	intden	CFTD(intden-(area*averageMeanofbackground)
1	TG23 NPYGFP CA1003.nd2 - C=2:0057-0117	94.446	1596.89	150820	94046.3			8	TG23 NPYGFP CA1003.nd2 - C=2:0125-0566	93.385	442.434	41316.7
2	TG23 NPYGFP CA1003.nd2 - C=2:0110-0072	126.919	943.716	119775	43481.2		TG23	9	TG23 NPYGFP CA1003.nd2 - C=2:0277-0123	43.297	572.662	24794.4
3	TG23 NPYGFP CA1003.nd2 - C=2:0175-0419	87.655	2468.76	216398	163706			10	TG23 NPYGFP CA1003.nd2 - C=2:0431-0244	68.553	702.347	48148.1
4	TG23 NPYGFP CA1003.nd2 - C=2:0332-0573	118.005	1556.91	183723	112788			11	TG23 NPYGFP CA1003.nd2 - C=2:0396-0449	44.146	687.053	30330.4
5	TG23 NPYGFP CA1003.nd2 - C=2:0124-1026	100.177	1805.24	180843	120624					Average	601.124
6	TG23 NPYGFP CA1003.nd2 - C=2:0108-0697	53.484	1335.67	71437	39286.5
7	TG23 NPYGFP CA1003.nd2 - C=2:0032-1213	199.504	990.199	197549	77622.4
				Average	93079.2
		NPYGAD1-TG	Animal 2	Slide 1							Background
	label	area	mean	intden	CFTD(intden-(area*averageMeanofbackground)				label	area	mean	intden	CFTD(intden-(area*averageMeanofbackground)
5	TG24 NPYGFP CA1005.nd2 - C=2:0042-0736	146.869	2342.62	344059	262018			1	TG24 NPYGFP CA1005.nd2 - C=2:0143-0326	65.37	617.948	40395
6	TG24 NPYGFP CA1005.nd2 - C=2:0029-0860	185.284	871.687	161510	58010			2	TG24 NPYGFP CA1005.nd2 - C=2:0176-0446	53.484	611.675	32714.9
7	TG24 NPYGFP CA1005.nd2 - C=2:0074-0876	47.966	1845.09	88501.6	61707.7			3	TG24 NPYGFP CA1005.nd2 - C=2:0180-0808	144.322	355.012	51236.1
8	TG24 NPYGFP CA1005.nd2 - C=2:0266-0248	113.335	926.219	104973	41664.3		TG24	4	TG24 NPYGFP CA1005.nd2 - C=2:0273-0852	106.968	649.774	69505.2
9	TG24 NPYGFP CA1005.nd2 - C=2:0056-0237	72.373	1132.57	81968.1	41540.4					Average	558.602
				Average	92988
		NPYGAD1-TG	Animal 2	Slide 2							Background
	label	area	mean	intden	CFTD(intden-(area*averageMeanofbackground)				label	area	mean	intden	CFTD(intden-(area*averageMeanofbackground)
1	TG110 NPYGFP CA1002.nd2 - C=2:0055-0262	125.645	1368.34	171925	53578.3			6	TG110 NPYGFP CA1002.nd2 - C=2:0437-0247	263.601	1024.47	270051
2	TG110 NPYGFP CA1002.nd2 - C=2:0225-0589	227.095	1196.49	271718	57813.8		TG110	7	TG110 NPYGFP CA1002.nd2 - C=2:0542-0617	97.63	1059.84	103472
3	TG110 NPYGFP CA1002.nd2 - C=2:0605-0670	143.049	1958.1	280104	145363			8	TG110 NPYGFP CA1002.nd2 - C=2:0197-0458	110.364	919.808	101514
4	TG110 NPYGFP CA1002.nd2 - C=2:0825-0383	94.022	1925.7	181058	92497			9	TG110 NPYGFP CA1002.nd2 - C=2:0105-0477	95.507	763.549	72924.6
5	TG110 NPYGFP CA1002.nd2 - C=2:0762-0555	110.152	1356.57	149429	45674.8					Average	941.917
				Average	78985.4
		NPYGAD1-TG	Animal 3	Slide 1							Background
	label	area	mean	intden	CFTD(intden-(area*averageMeanofbackground)				label	area	mean	intden	CFTD(intden-(area*averageMeanofbackground)
1	TG38 NPYGFP CA1006.nd2 - C=2:0143-0097	56.031	2309.44	129400	79286.3			5	TG38 NPYGFP CA1006.nd2 - C=2:0085-0201	132.437	729.075	96556.5
2	TG38 NPYGFP CA1006.nd2 - C=2:0039-0363	44.358	2470.68	109594	69920.1			6	TG38 NPYGFP CA1006.nd2 - C=2:0162-0716	169.791	970.097	164714
3	TG38 NPYGFP CA1006.nd2 - C=2:0233-0735	60.276	2082.09	125500	71588.6		TG38	7	TG38 NPYGFP CA1006.nd2 - C=2:0182-0876	174.036	851.46	148184
4	TG38 NPYGFP CA1006.nd2 - C=2:0116-0489	57.304	1634.14	93643.6	42390.8			8	TG38 NPYGFP CA1006.nd2 - C=2:0176-1057	127.343	1026.97	130778
				Average	65796.4					Average	894.401
		NPYGAD1-TG	Animal 3	Slide 2							Background
	label	area	mean	intden	CFTD(intden-(area*averageMeanofbackground)				label	area	mean	intden	CFTD(intden-(area*averageMeanofbackground)
1	TG310 NPYGFP CA1007.nd2 - C=2:0021-0514	112.487	1187.67	133597	58424.2			9	TG310 NPYGFP CA1007.nd2 - C=2:0150-0682	154.51	717.063	110793
2	TG310 NPYGFP CA1007.nd2 - C=2:0203-0559	84.259	1968.52	165865	109556		TG310	10	TG310 NPYGFP CA1007.nd2 - C=2:0385-0292	80.651	783.379	63180.1
3	TG310 NPYGFP CA1007.nd2 - C=2:0135-0168	64.521	1594.9	102904	59785.7			11	TG310 NPYGFP CA1007.nd2 - C=2:0077-0877	122.037	551.332	67283.1
4	TG310 NPYGFP CA1007.nd2 - C=2:0199-0046	60.064	1670.12	100313	60173.4			12	TG310 NPYGFP CA1007.nd2 - C=2:0037-1087	112.274	621.355	69762.2
5	TG310 NPYGFP CA1007.nd2 - C=2:0233-0541	52.211	2525.17	131841	96949.3					Average	668.282
6	TG310 NPYGFP CA1007.nd2 - C=2:0214-0377	41.599	1962.15	81623	53823.1
7	TG310 NPYGFP CA1007.nd2 - C=2:0283-0879	23.559	2307.32	54356.9	38612.8
				Average	68189.3
		NPYGAD1-TG	Animal 3	Slide 3							Background
	label	area	mean	intden	CFTD(intden-(area*averageMeanofbackground)				label	area	mean	intden	CFTD(intden-(area*averageMeanofbackground)
1	TG311 NPYGFP CA1008.nd2 - C=2:0143-0480	157.693	851.857	134332	64780.5			8	TG311 NPYGFP CA1008.nd2 - C=2:0227-0425	217.12	367.151	79715.8
2	TG311 NPYGFP CA1008.nd2 - C=2:0291-0742	89.989	1336.42	120264	80573.4		TG311	9	TG311 NPYGFP CA1008.nd2 - C=2:0161-0754	118.429	490.907	58137.7
3	TG311 NPYGFP CA1008.nd2 - C=2:0138-1111	106.756	1497.14	159829	112743			10	TG311 NPYGFP CA1008.nd2 - C=2:0079-0616	190.803	367.849	70186.5
4	TG311 NPYGFP CA1008.nd2 - C=2:0384-0482	104.209	1309.78	136491	90528.7			11	TG311 NPYGFP CA1008.nd2 - C=2:0192-0245	197.382	538.325	106256
5	TG311 NPYGFP CA1008.nd2 - C=2:0476-0153	116.731	1718.65	200621	149135					Average	441.058
6	TG311 NPYGFP CA1008.nd2 - C=2:0493-0289	121.613	1527.61	185777	132139
7	TG311 NPYGFP CA1008.nd2 - C=2:0517-0014	35.232	2141.51	75449	59909.6
				Average	98544.3
