# Supplementary material for: Prefrontal cortex-dependent innate behaviors are altered by selective knockdown of Gad1 in neuropeptide Y interneurons
Source: PLoS One. 2018 Jul 19;13(7):e0200809. doi: 10.1371/journal.pone.0200809 (PMC6053188; doi:10.1371/journal.pone.0200809)
Supplement: S6 Data — (ZIP) [file pone.0200809.s006.zip]

Archive with 21 entries (17 files):
- S6 Data/TG NPYGFP CA1/
- S6 Data/TG NPYGFP CA1/.DS_Store
- S6 Data/TG NPYGFP CA1/RED ROI NPY TG CA1/
- S6 Data/TG NPYGFP CA1/RED ROI NPY TG CA1/RED ROI TG17 NPYGFP CA1001.nd2 - C=2.png
- S6 Data/TG NPYGFP CA1/RED ROI NPY TG CA1/RED ROI TG19 NPYGFP CA1.nd2 - C=2.png
- S6 Data/TG NPYGFP CA1/RED ROI NPY TG CA1/RED ROI TG24 NPYGFP CA1005.nd2 - C=2.png
- S6 Data/TG NPYGFP CA1/RED ROI NPY TG CA1/RED ROI TG310 NPYGFP CA1007.nd2 - C=2.png
- S6 Data/TG NPYGFP CA1/RED ROI NPY TG CA1/RED ROI TG311 NPYGFP CA1008.nd2 - C=2.png
- S6 Data/TG NPYGFP CA1/RED ROI NPY TG CA1/REDROI TG110 NPYGFP CA1002.nd2 - C=2.png
- S6 Data/TG NPYGFP CA1/RED ROI NPY TG CA1/REDROI TG23 NPYGFP CA1003.nd2 - C=2.png
- S6 Data/TG NPYGFP CA1/RED ROI NPY TG CA1/REDROI TG38 NPYGFP CA1006.nd2 - C=2.png
- S6 Data/TG NPYGFP CA1/RED ROI NPY TG CA1/Thumbs.db
- S6 Data/TG NPYGFP PFC/
- S6 Data/TG NPYGFP PFC/.DS_Store
- S6 Data/TG NPYGFP PFC/RED ROI NPY IMAGES/
- S6 Data/TG NPYGFP PFC/RED ROI NPY IMAGES/RED ROI TG12 NPYGFP PFC.nd2 - C=2.png
- S6 Data/TG NPYGFP PFC/RED ROI NPY IMAGES/RED ROI TG21 NPYGFP PFC003.nd2 - C=2.png
- S6 Data/TG NPYGFP PFC/RED ROI NPY IMAGES/RED ROI TG22 NPYGFP PFC004.nd2 - C=2.png
- S6 Data/TG NPYGFP PFC/RED ROI NPY IMAGES/RED ROI TG33 NPYGFP PFC002.nd2 - C=2.png
- S6 Data/TG NPYGFP PFC/RED ROI NPY IMAGES/REDROI TG31 NPYGFP PFC.nd2 - C=2.png
- S6 Data/TG NPYGFP PFC/RED ROI NPY IMAGES/REDROI TG32 NPYGFP PFC001.nd2 - C=2.png
