# Supplementary material for: Prefrontal cortex-dependent innate behaviors are altered by selective knockdown of Gad1 in neuropeptide Y interneurons
Source: PLoS One. 2018 Jul 19;13(7):e0200809. doi: 10.1371/journal.pone.0200809 (PMC6053188; doi:10.1371/journal.pone.0200809)
Supplement: S7 Data — (ZIP) [file pone.0200809.s007.zip]

Archive with 68 entries (42 files):
- S7 Data/TG CA1 NPYGAD67/
- S7 Data/TG CA1 NPYGAD67/.DS_Store
- S7 Data/TG CA1 NPYGAD67/tg ca1 npygad67/
- S7 Data/TG CA1 NPYGAD67/tg ca1 npygad67/.DS_Store
- S7 Data/TG CA1 NPYGAD67/tg ca1 npygad67/ROI gad67 images/
- S7 Data/TG CA1 NPYGAD67/tg ca1 npygad67/ROI gad67 images/.DS_Store
- S7 Data/TG CA1 NPYGAD67/tg ca1 npygad67/ROI gad67 images/red roi gad67 images from gfpgad67coloc/
- S7 Data/TG CA1 NPYGAD67/tg ca1 npygad67/ROI gad67 images/red roi gad67 images from gfpgad67coloc/.DS_Store
- S7 Data/TG CA1 NPYGAD67/tg ca1 npygad67/ROI gad67 images/red roi gad67 images from gfpgad67coloc/mouse 1/
- S7 Data/TG CA1 NPYGAD67/tg ca1 npygad67/ROI gad67 images/red roi gad67 images from gfpgad67coloc/mouse 1/REDROI tg110 ca1 gad67gfp.nd2 - C=2.png
- S7 Data/TG CA1 NPYGAD67/tg ca1 npygad67/ROI gad67 images/red roi gad67 images from gfpgad67coloc/mouse 1/REDROI tg17 ca1 gad67gfp.nd2 - C=2.png
- S7 Data/TG CA1 NPYGAD67/tg ca1 npygad67/ROI gad67 images/red roi gad67 images from gfpgad67coloc/mouse 1/REDROI tg19 ca1 gad67gfp001.nd2 - C=2.png
- S7 Data/TG CA1 NPYGAD67/tg ca1 npygad67/ROI gad67 images/red roi gad67 images from gfpgad67coloc/mouse 2/
- S7 Data/TG CA1 NPYGAD67/tg ca1 npygad67/ROI gad67 images/red roi gad67 images from gfpgad67coloc/mouse 2/redroi tg24 ca1 gad67gfp.nd2 - C=2.png
- S7 Data/TG CA1 NPYGAD67/tg ca1 npygad67/ROI gad67 images/red roi gad67 images from gfpgad67coloc/mouse 2/redroi tg25 ca1 gad67gfp001.nd2 - C=2.png
- S7 Data/TG CA1 NPYGAD67/tg ca1 npygad67/ROI gad67 images/red roi gad67 images from gfpgad67coloc/mouse 3/
- S7 Data/TG CA1 NPYGAD67/tg ca1 npygad67/ROI gad67 images/red roi gad67 images from gfpgad67coloc/mouse 3/redroi tg310 ca1 gad67gfp001.nd2 - C=2.png
- S7 Data/TG CA1 NPYGAD67/tg ca1 npygad67/ROI gad67 images/red roi gad67 images from gfpgad67coloc/mouse 3/redroi tg311 ca1 gad67gfp.nd2 - C=2.png
- S7 Data/TG CA1 NPYGAD67/tg ca1 npygad67/ROI gad67 images/red roi gad67 images from gfpgad67coloc/mouse 3/redroi tg38 ca1 gad67gfp.nd2 - C=2.png
- S7 Data/TG CA1 NPYGAD67/tg ca1 npygad67/ROI gad67 images/red roi gad67 images from npygad67coloc/
- S7 Data/TG CA1 NPYGAD67/tg ca1 npygad67/ROI gad67 images/red roi gad67 images from npygad67coloc/.DS_Store
- S7 Data/TG CA1 NPYGAD67/tg ca1 npygad67/ROI gad67 images/red roi gad67 images from npygad67coloc/mouse 1/
- S7 Data/TG CA1 NPYGAD67/tg ca1 npygad67/ROI gad67 images/red roi gad67 images from npygad67coloc/mouse 1/redroi tg19 ca1 gad67npy.nd2 - C=2.png
- S7 Data/TG CA1 NPYGAD67/tg ca1 npygad67/ROI gad67 images/red roi gad67 images from npygad67coloc/mouse 2/
- S7 Data/TG CA1 NPYGAD67/tg ca1 npygad67/ROI gad67 images/red roi gad67 images from npygad67coloc/mouse 2/redroi tg24 ca1 gad67npy001.nd2 - C=2.png
- S7 Data/TG CA1 NPYGAD67/tg ca1 npygad67/ROI gad67 images/red roi gad67 images from npygad67coloc/mouse 2/redroi tg25 ca1 gad67npy.nd2 - C=2.png
- S7 Data/TG CA1 NPYGAD67/tg ca1 npygad67/ROI gad67 images/red roi gad67 images from npygad67coloc/mouse 3/
- S7 Data/TG CA1 NPYGAD67/tg ca1 npygad67/ROI gad67 images/red roi gad67 images from npygad67coloc/mouse 3/REDROI tg310 ca1 gad67npy.nd2 - C=2.png
- S7 Data/TG CA1 NPYGAD67/tg ca1 npygad67/ROI gad67 images/red roi gad67 images from npygad67coloc/mouse 3/REDROI tg311 ca1 gad67npy001.nd2 - C=2.png
- S7 Data/TG CA1 NPYGAD67/tg ca1 npygad67/ROI gad67 images/red roi gad67 images from npygad67coloc/mouse 3/redroi tg38 ca1 gad67npy001.nd2 - C=2.png
- S7 Data/TG PFC NPYGAD/
- S7 Data/TG PFC NPYGAD/.DS_Store
- S7 Data/TG PFC NPYGAD/TG PFC NPYGAD67/
- S7 Data/TG PFC NPYGAD/TG PFC NPYGAD67/.DS_Store
- S7 Data/TG PFC NPYGAD/TG PFC NPYGAD67/raw image files of tg pfc npygad67/
- S7 Data/TG PFC NPYGAD/TG PFC NPYGAD67/raw image files of tg pfc npygad67/.DS_Store
- S7 Data/TG PFC NPYGAD/TG PFC NPYGAD67/raw image files of tg pfc npygad67/mouse 1/
- S7 Data/TG PFC NPYGAD/TG PFC NPYGAD67/raw image files of tg pfc npygad67/mouse 1/tg12 npy gad67001.nd2
- S7 Data/TG PFC NPYGAD/TG PFC NPYGAD67/raw image files of tg pfc npygad67/mouse 1/tg13 gad67 npy.nd2
- S7 Data/TG PFC NPYGAD/TG PFC NPYGAD67/raw image files of tg pfc npygad67/mouse 2/
- S7 Data/TG PFC NPYGAD/TG PFC NPYGAD67/raw image files of tg pfc npygad67/mouse 2/tg21 gad67 npy001.nd2
- S7 Data/TG PFC NPYGAD/TG PFC NPYGAD67/raw image files of tg pfc npygad67/mouse 2/tg22 npy gad67.nd2
- S7 Data/TG PFC NPYGAD/TG PFC NPYGAD67/raw image files of tg pfc npygad67/mouse 2/tg23 npy gad67001.nd2
- S7 Data/TG PFC NPYGAD/TG PFC NPYGAD67/raw image files of tg pfc npygad67/mouse 3/
- S7 Data/TG PFC NPYGAD/TG PFC NPYGAD67/raw image files of tg pfc npygad67/mouse 3/tg31 npy gad67actual.nd2
- S7 Data/TG PFC NPYGAD/TG PFC NPYGAD67/raw image files of tg pfc npygad67/mouse 3/tg32 npy gad67actual001.nd2
- S7 Data/TG PFC NPYGAD/TG PFC NPYGAD67/raw image files of tg pfc npygad67/mouse 3/tg33 npy gad67.nd2
- S7 Data/WT CA1 NPY GAD/
- S7 Data/WT CA1 NPY GAD/.DS_Store
- S7 Data/WT CA1 NPY GAD/mouse 1/
- S7 Data/WT CA1 NPY GAD/mouse 1/.DS_Store
- S7 Data/WT CA1 NPY GAD/mouse 1/red roi gad67 images mouse 1/
- S7 Data/WT CA1 NPY GAD/mouse 1/red roi gad67 images mouse 1/redroi wt110 ca1 npygad67004.nd2 - C=2.png
- S7 Data/WT CA1 NPY GAD/mouse 1/red roi gad67 images mouse 1/redroi wt17 ca1 npygad67006.nd2 - C=2.png
- S7 Data/WT CA1 NPY GAD/mouse 1/red roi gad67 images mouse 1/redroitg110 ca1 gad67npy001.nd2 - C=2.png
- S7 Data/WT CA1 NPY GAD/mouse 2/
- S7 Data/WT CA1 NPY GAD/mouse 2/.DS_Store
- S7 Data/WT CA1 NPY GAD/mouse 2/red roi gad67 images/
- S7 Data/WT CA1 NPY GAD/mouse 2/red roi gad67 images/redroi wt218 ca1 npygad67002.nd2 - C=2.png
- S7 Data/WT CA1 NPY GAD/mouse 2/red roi gad67 images/redroi wt26 ca1 npygad67003.nd2 - C=2.png
- S7 Data/WT CA1 NPY GAD/mouse 3/
- S7 Data/WT CA1 NPY GAD/mouse 3/.DS_Store
- S7 Data/WT CA1 NPY GAD/mouse 3/red roi gad67 images/
- S7 Data/WT CA1 NPY GAD/mouse 3/red roi gad67 images/redroi wt310 ca1 npygad67001.nd2 - C=2.png
- S7 Data/WT CA1 NPY GAD/mouse 3/red roi gad67 images/redroi wt38 ca1 npygad67.nd2 - C=2.png
- S7 Data/WT PFC NPYGAD67/
- S7 Data/WT PFC NPYGAD67/.DS_Store
- S7 Data/WT PFC NPYGAD67/red roi gad67 images/
